# Supplementary material for: A bivalent remipede toxin promotes calcium release via ryanodine receptor activation
Source: Nat Commun. 2023 Feb 23;14:1036. doi: 10.1038/s41467-023-36579-w (PMC9950431; doi:10.1038/s41467-023-36579-w)
Supplement: Supplementary file 3 — Supplementary Data 1 [file 41467_2023_36579_MOESM3_ESM.txt]

>Xibalbanus_tulumensis_Body_c37192_g1_i1
-------------------MISKILI----AACALLLISH-LV-----LAVP--------
---YLED----------------------------D-DAV-----EDY-----SADN-LE
RLLQNT------QK-----------------------RSCIRRFGRCDH---RPNDCCYN
--SSCRCNL-WGSNCRCQ-----------RMGLFQKW------GK--------------
>Xibalbanus_tulumensis_Body_c37192_g1_i2
-------------------MISKILI----AACALLLISH-LV-----LAVP--------
---YLED----------------------------D-DAV-----EDY-----SADN-LE
RLLQNT------QK--------------RSSLIYLFRRSCIRRFGRCDH---RPNDCCYN
--SSCRCNL-WGSNCRCQ-----------RMGLFQKW------GK--------------
>Xibalbanus_tulumensis_Body_c37192_g1_i4
-------------------MISKILI----AACALLLISH-LV-----LAVP--------
---YLEDGLNSLHNRTGESDETRGYTIQLLKEMPED-DAV-----EDY-----SADN-LE
RLLQNT------QK-----------------------RSCIRRFGRCDH---RPNDCCYN
--SSCRCNL-WGSNCRCQ-----------RMGLFQKW------GK--------------
>Xibalbanus_tulumensis_Body_c37192_g1_i3
-------------------MISKILI----AACALLLISH-LV-----LAVP--------
---YLEDGLNSLHNRTGESDETRGYTIQLLKEMPED-DAV-----EDY-----SADN-LE
RLLQNT------QK--------------RSSLIYLFRRSCIRRFGRCDH---RPNDCCYN
--SSCRCNL-WGSNCRCQ-----------RMGLFQKW------GK--------------
>Tribolium_castaneum__Uncharacterized_protein_D2A1J7
------------------MKYTWLVL----AACMVLVLAE-LLPGA--AAGP--------
---YLDD----------------------------D-EGLP--SDDDY-----TENA-ID
RLLQSA------QK--------------RSSLIYLFRRACVRRGGNCDH---RPNDCCYN
--SSCRCNL-WGSNCRCQ-----------RMGLFQKW------G---------------
>Habropoda_laboriosa__Uncharacterized_protein_A0A0L7QJX0
M---------------LIIRFSTCVT----------------------------------
----------------------------------EE-DSLQ-VADSDY-----TDNA-LE
NLMRAA-----QQK--------------RTSLIYLFRRACIRRGGNCDH---RPKDCCYS
--SSCRCNL-WGSNCRCQ-----------RVGLFQKW------G---------------
>Ooceraea_biroi__Uncharacterized_protein_A0A026WPB0
------------------------------------------------------------
------------------------------------------------------------
--MRAA------QK--------------RTSLIYLYRRACIRRGGNCDH---RPKDCCYS
--SSCRCNL-WGSNCQCQ-----------RMGLFQKW------G---------------
>Harpegnathos_saltator__Uncharacterized_protein_E2B7Z7
------------------------------------------------------------
-----------------------------------------------M-----SRKG-IL
SISLIS------SR--------------RTSLIYLFRRACIRRGSNCDH---RPKDCCYS
--SSCRCNL-WGSNCRCQ-----------RMGLFQKW------G---------------
>Solenopsis_invicta__Uncharacterized_protein_(Fragment)_E9ISS2
------------------------------------------------------------
------------------------------------------------------------
------------------------------SSINLFRRACIRRGGDCYH---RRKDCCYS
--SSCRCNL-WGSNCQCQ-----------RMGLFQKW------G---------------
>Dendroctonus_ponderosae__Uncharacterized_protein_U4UIJ7
------------------MKIAWLVL----ASC-VLVLAH--------AAVP--------
---YFDD----------------------------D-QAYP-ASEDDY-----SENS-ID
RTLQQP-----AEK-----------------------RACIRRGGNCDH---RANDCCYN
--SSCRCNL-WGSNCRCQ-----------RMGIFQKW------G---------------
>Dendroctonus_ponderosae__Uncharacterized_protein_J3JW87
------------------MKIAWLVL----ASC-VLVLAH--------AAVP--------
---YFDD----------------------------D-QAYP-ASEDDY-----SENS-ID
RTLQQP-----AEKR------------KSSSIIYLFRRACIRRGGNCDH---RANDCCYN
--SSCRCNL-WGSNCRCQ-----------RMGIFQKW------G---------------
>Culex_quinquefasciatus__Uncharacterized_protein_B0W1P2
MQFLGEGRKFDDLSEGRYLK--------------ALAIGE--------------------
-----ET----------------------------N-EAED-TDKSLT-----DDSI-LD
NMLQQG-----ASK--------------RSSLIQVYRRACIRRGGNCDH---RSNDCCYN
--SSCRCNL-WGSNCRCQ-----------RMGLFQKW------G---------------
>Camponotus_floridanus__Uncharacterized_protein_E2ADU7
-------------------MRSWLLW----LSLLLVVLAD-RG-----FASP--------
---YFDDGEDV------------------------G-DFQG-GDSSDY-----TDNA-LE
NLMRAA------QK-----------------------RACIRRGGNCDH---RPKDCCYS
--SSCRCNL-WGSNCQCQ-----------RMGLFQKW------G---------------
>Papilio_machaon__Uncharacterized_protein_A0A0N1PJ20
------------------------MF----LALAAALLAV-HS-----ADAS--------
---YIDPG---------------------------D-DDVD-LDWAEY-----ADPN-EL
QNLRDV------GK--------------RSSLIYVFRRACIPRGGNCDH---RPGDCCHS
--SSCRCNL-WGSNCRCQ-----------RMGLFQKW------G---------------
>Papilio_xuthus__Uncharacterized_protein_A0A0N1IMW2
------------------------MF----LALAAALLAV-YA-----ADAS--------
---YIDPG---------------------------D-DDVD-LDLAEY-----VDPN-EL
QVLRDV------GK--------------RSSLIYVFRRACIPRGGNCDH---RPGDCCHS
--SSCRCNL-WGSNCRCQ-----------RMGLFQKW------G---------------
>Daphnia_pulex__Uncharacterized_protein_E9FSX5
------------------------MT----------------------------------
-----------------------------------N-EQQS-AG-LNY-----FTDN-AE
PLMENA------QK-----------------------RSCIRRGGSCDH---RRNDCCFS
--SSCRCNL-WGSNCRCH-----------RAGLFQKW------G---------------
>Anopheles_aquasalis__Putative_u8-agatoxin-ao1a-like_isoform_2_apis_mellifera:_u8-agatoxin-ao1a-like_isoform_1_T1DNA8
MHRCTVGR----------------LL----IWLVIAFIAA-AH-----GASN--------
---YLYDSDER-------------YPPSATNVL-EDSEAEDGADRLSL-----ADDGYLE
SFLQPG-----ASK--------------RSSLIQVYRRGCIPRGGNCDH---RLNDCCHK
--SSCRCNL-WGSNCRCQ-----------RMGLFQKW------G---------------
>Anopheles_gambiae__AGAP007821-PA_A0NF98
MNKCTVGR----------------LL----ICLLIAFIAG-AH-----GASN--------
---YLYESEER-------------YPVPASNLL-ED-DVED-SDRASL-----TDDGVLE
NYLQGGG----ASK--------------RSSLIQVYRRGCIPRGGNCDH---RSNDCCHN
--SSCRCNL-WGSNCRCQ-----------RMGLFQKW------G---------------
>Apis_cerana__Uncharacterized_protein_V9IDH0
-------------------MKFGLFWL--FCLLTVAIFTD-RT-----FGSP--------
---YIDD---------------------------EE-DSLQ-IADSDY-----TDNA-LE
NLMRAA-----QQK-----------------------RACIPRSGNCDH---RPKDCCYS
--SSCRCNL-WGSNCRCQ-----------RMGLFQKW------G---------------
>Corethrella_appendiculata__Putative_u8-agatoxin-ao1a-like_protein_U5EQ61
-------------------MKNKIIF----SFLIVCLLCG-SI-----KANP--------
---YYDLDEI------------------------DD-QTTDLKGNYHYGG---ADNY-VQ
DILQNT-----VDK-----------------------RACVRRGGNCDH---RPNDCCFN
--SSCRCNL-WGSNCRCQ-----------RMGLFQKW------G---------------
>Zeugodacus_cucurbitae__U8-agatoxin-Ao1a_A0A0A1X392
MQF--------------YLLKLRCLC----FAAVVIFITQ-QV-----SASEARANK---
---HIDPRNAP-----------------------LDYDV---AYEPDYND---VENY-YD
IFEDAAKLSPYNEK--------------RSSRIHVFRRGCIPRGGACDS---RPNDCCYN
--SSCRCNF-WGSNCRCQ-----------RMGLFQKW------G---------------
>Lygus_hesperus__Uncharacterized_protein_(Fragment)_A0A0K8SKP1
-------------------MTLRSLF---FLGLLIVAALC-LA-----SATPAS------
---YFDDGAYE-------------GDSPAPNER-DD------TGFDDY-----SEND-LE
NILQVA------EK--------------RGYSHYLYRRGCIRRGGNCDY---RASDCCVN
--SACRCNL-WGANCRCQ-----------RRGIFQKW------GE--------------
>Lygus_hesperus__U8-agatoxin-Ao1a_(Fragment)_A0A0A9X3Z5
-------------------MTLRSLF---FLGLLIVAALC-LA-----SATPAS------
---YFDD---------------------------DD------TGFDDY-----SEND-LE
NILQVA------EK--------------RGYSHYLYRRGCIRRGGNCDY---RASDCCVN
--SACRCNL-WGANCRCQ-----------RRGIFQKW------GK--------------
>Lygus_hesperus__U8-agatoxin-Ao1a_(Fragment)_A0A0A9XEA9
-------------------MTLRSLF---FLGLLIVAALC-LA-----SATPAS------
---YFDD---------------------------DD------TGFDDY-----SEND-LE
NILQVA------EK-----------------------RGCIRRGGNCDY---RASDCCVN
--SACRCNL-WGANCRCQ-----------RRGIFQKW------GK--------------
>Lygus_hesperus__U8-agatoxin-Ao1a_(Fragment)_A0A0A9X9E7
-------RT--------FNMTLRSLF---FLGLLIVAALC-LA-----SATPAS------
---YFDD---------------------------DD------TGFDDY-----SEND-LE
NILQVA------EK-----------------------RGCIRRGGNCDY---RASDCCVN
--SACRCNL-WGANCRCQ-----------RRGIFQKW------GE--------------
>Lygus_hesperus__U8-agatoxin-Ao1a_(Fragment)_A0A0A9X3Y8
-------RT--------FNMTLRSLF---FLGLLIVAALC-LA-----SATPAS------
---YFDDGAYE-------------GDSPAPNER-DD------TGFDDY-----SEND-LE
NILQVA------EK-----------------------RGCIRRGGNCDY---RASDCCVN
--SACRCNL-WGANCRCQ-----------RRGIFQKW------GE--------------
>Rhodnius_prolixus__Putative_spider_toxin_domain_protein_R4FQK4
-------------------MRFHSILFGCFLALIIVLTLPDIS-----AASPAS------
---YFDD---------------------------DG------AAFEDY-----SEAD-LE
NILDAA------QK-----------------------RGCVRRGGNCDH---RPGDCCNN
--STCRCNL-WGANCRCQ-----------RKGLFQKW------GK--------------
>Drosophila_virilis__Uncharacterized_protein_A0A0Q9WX05
MDVALK-R---------LRLTSKGVV---TLAISLIALQQ-VAG----GEVPRGSRKNNC
ELPYPKHKEFA-------------------------------ISRNTF-----LEND-IR
LMYPSS-----YEKRYNPTYSGPSISRPSSLNRNVYRKGCIRRNGACDN---RPSDCCFS
--SSCRCNL-WGSNCRCQ-----------RMGLFQKW------G---------------
>Acyrthosiphon_pisum__Uncharacterized_protein_X1WJJ4
-------------------MKYFVTIFM-VFHISLILLQK-TS-----TASPLDN-----
---YLDKDSIE-----------------------EN-GVELLTDIEEYMDKDADDNGFAL
DFPD-V------QKR-------------KLSSHRIFRRYCVPRGENCDH---RPKYCCNS
--SSCRCNL-WGVNCKCQ-----------RMGFFQRW------GK--------------
>Xibalbanus_tulumensis_JL216730.1
-------------------MVNQVAV----IALTALIIFQ-LVLPSY-QNNNVE------
---YFDDSPMA------------------------------------------DKLSIMK
QFMD-------LTK--------------RGGNTHVYRRSCIGRYERCDH---RPKDCCNR
--AACKCNW-WGSNCRCA-----------KPGLVWLW------GK--------------
>Xibalbanus_tulumensis_GAJM01000107.1
MK---------------EANTRRYIH----LCLVVVLVST-II-----------------
------------------------------------------------------------
-----------------------------TTEAEDDRLFCIRHHKYCGH---RPNRCCSG
--LFCRCNT-FGTNCRCQ-----------SKGALGKLIS----GK--------------
>Xibalbanus_tulumensis_VG_c27367_g1_i1
MK---------------EANTRRYIY----LCLVVVLLSI-II-----------------
------------------------------------------------------------
-----------------------------TTEAEDDRLFCIRHHKYCGH---RPKRCCSG
--LFCRCNT-FGTNCRCQ-----------SKGALGKLIS----GK--------------
>Xibalbanus_tulumensis_GAJM01000979.1
MK---------------EANTRRYIY----LCLVVVLLSI-II-----------------
------------------------------------------------------------
-----------------------------TTEAEDDRLFCIRHHKYCGH---RPKRCCSG
--LFCRCNT-FGTNCRCQ-----------GKGALGKLIS----GK--------------
>Lygus_hesperus__Conotoxin_Vx15a_(Fragment)_A0A0A9WRH4
--------------------MQASLI----LALACVIVAA--------SHAS--------
---YIDYDSF------------------------EN-----------------AESD---
-------Y--YPSE--------------RMPYPIQAKKSCIGKNQSCEL---RSHDCCFS
--TECRCNM-AGDNCRCV-----------SKRYFRPY------ASS---------VYDK
>Xibalbanus_tulumensis_VG_c29843_g1_i2_D1
--------------------MNKVTH---ILVLYFIIFLC-GV-----QSVPF-------
------------------------------------------------------------
-----------------------------LWSANLDVPICEKVGNNCDL---QRFKCCEN
--LHCNKVG-FG-TGVCE-----------------------------------------
>Xibalbanus_tulumensis_VG_c29843_g1_i2_D2
------------------------------------------------------------
------------------------------------------------------------
------------------------------------RNYCKKQGTICAI---SNPNCCPG
--LICVQTV-SG-VGTCE-----------------------------------------
>Xibalbanus_tulumensis_Xt3a_D1
--------------------MHIVCKVA--LVSCMFLLFK-DV-----DASAV-------
------------------------------------------------------------
-----------------------------LWNQQYDKTVCNQEGEFCSK---SGVDCCAG
--LSCRKYNLMG-YGVCAA----------------------------------------
>Xibalbanus_tulumensis_Xt3a_D2
------------------------------------------------------------
------------------------------------------------------------
-------------------------------------QTCSEEGTFCSL---SDSDCCSG
--LKCKRRG-HG-YGECS-----------K-----------------------------
>Xibalbanus_tulumensis_VG_c9387_g1_i1_D2
------------------------------------------------------------
------------------------------------------------------------
-------------------------------------LICKRRGEYCDS---WNDRCCQG
--FTCKSFS-SW-GGVCA-----------------------------------------
>Xibalbanus_tulumensis_JL112105.1_D2
------------------------------------------------------------
------------------------------------------------------------
-------------------------------------LICKRRGEYCDS---WNDRCCQG
--FTCKSFS-SW-GGVCA-----------------------------------------
>Xibalbanus_tulumensis_JL131839.1_D2
------------------------------------------------------------
------------------------------------------------------------
-------------------------------------LICKRRGEYCDS---WNDRCCQG
--FTCKSFS-SW-GGVCA-----------------------------------------
>Xibalbanus_tulumensis_JL110103.1_D2
------------------------------------------------------------
------------------------------------------------------------
-------------------------------------LICKRRGEYCDS---WNDRCCQG
--FTCKSFS-SW-GGVCA-----------------------------------------
>Xibalbanus_tulumensis_JL205796.1_D2
------------------------------------------------------------
------------------------------------------------------------
-------------------------------------LICKRRGEYCDS---WNDRCCLR
--FYCKSFS-SV-WRLCL-----------NIHT--------------------------
>Xibalbanus_tulumensis_JL119318.1_D2
------------------------------------------------------------
------------------------------------------------------------
-------------------------------------LICKRRGEYCDS---WNDRCCLR
--FYCKSFS-SVGWRLCL------------IYTLKPR----------------------
>Xibalbanus_tulumensis_JL199839.1_D2
------------------------------------------------------------
------------------------------------------------------------
-------------------------------------LICKRRGEYCYD---WSTNCCPG
--LRCRNRY-YW-AGVCS--------------------------------P--------
>Xibalbanus_tulumensis_VG_c9387_g1_i1_D1
--------------------MTKNWKLA--VVLCCVLCLP-AV-----HSFPY-------
-----------------------------------------------------SYDA---
-------------------------------LEMWRPQTCDGVNTNCII---DHGNCCPG
--LICQRDAPYQPYGLCV-----------K-----------------------------
>Xibalbanus_tulumensis_JL119318.1_D1
--------------------MTKNWKLA--VVLCCVLCLP-AV-----HSFPY-------
-----------------------------------------------------SYDA---
-------------------------------LEMWRPQTCDGVNTNCII---DHGNCCPG
--LICQRDAPYQPYGLCV-----------K-----------------------------
>Xibalbanus_tulumensis_JL199839.1_D1
--------------------MTKNWKLA--VVLCCVLCLP-AV-----HSFPY-------
-----------------------------------------------------SYDA---
-------------------------------LEMWRPQTCDGVNTNCII---DHGNCCPG
--LICQRDAPYQPYGLCV-----------K-----------------------------
>Xibalbanus_tulumensis_JL205796.1_D1
--------------------------MA--VVLCCVLCLP-AV-----HSFPY-------
-----------------------------------------------------SYDA---
-------------------------------LEMWRPQTCDGVNTNCII---DHGNCCPG
--LICQRDAPYQPYGLCV-----------K-----------------------------
>Xibalbanus_tulumensis_JL110103.1_D1
--------------------------MA--VVLCCVLCLP-AV-----HSFPY-------
-----------------------------------------------------SYDA---
-------------------------------LEMWRPQTCDGVNTNCII---DHGNCCPG
--LIFQRDAPYQPYGLCV-----------K-----------------------------
>Xibalbanus_tulumensis_JL131839.1_D1
-------------------MTTKNWKLA--VVPCCVLCLP-AV-----HSFPY-------
-----------------------------------------------------SYDA---
-------------------------------LEMWRPQTCDGVNTNCII---DHGNCCPG
--LICQRDAPYQPYGLCV-----------K-----------------------------
>Xibalbanus_tulumensis_JL112105.1_D1
--------------------MTKNWKLA--VVLCYVLCLP-AV-----HSFPY-------
-----------------------------------------------------SYDA---
-------------------------------LEMWRPQTCDSVNTNCII---DHGNCCPG
--LICQRDAPYQPYGLCV-----------K-----------------------------
>Aphidius_ervi__Venom_toxin-like_peptide_A0A034WY34
---------------------MKIIY----LAWASIFMVL-AV-----------------
------------------------------------------------------------
-----------------------------LLNGAEAYKGCRRLGSKCHP---TLKPCCSA
--LTCKPID--GDNGECV---------------------------------------EK
>Aphidius_ervi__Venom_toxin-like_peptide_A0A034WXR3
---------------------MKIIY----LAWASIFLVL-AV-----------------
------------------------------------------------------------
-----------------------------LSNGAKADAVCKRPGEICDP-KEELNKCCIG
---KCQAIG--GNPGKCI-----------------------------------------
>Apis_mellifera__Omega-conotoxin-like_protein_1_H9KQJ7
--------------------MSKFIL----LVCILLLTTN-IV-----SAA---------
------------------------------------------------------------
-------------------------------------SKCGRHGDSCV----SSSDCCPG
--TWCHTYA-----NRCQVRITEEELMKQREKILGRK------GKDY------------
>Solenopsis_invicta__Ckin1_I2E7P5
--------------------MAKLMM----YVFVALLAAS-LI-----MAAP--------
------------------------------------------------------------
-----------------------------------DKATCKRHGDPCV----GSSECCPN
--MRCHMYA-----NRCQVIITEEELMAQREKILGRK------GKDY------------
>Ooceraea_biroi__Uncharacterized_protein_A0A026WVB4
--------------------MAKLVL----YVFIALLAAS-LI-----MGAP--------
------------------------------------------------------------
----------------------------------QDKSSCGRHGDPCV----SSSQCCTG
--NRCHRYA-----NRCQVIITEEELMAQREKILGRK------GKDYK-----------
>Peirates_turpis__Toxin_Ptu1_P58606
------------------------------------------------------------
------------------------------------------------------------
-----------------------------------AEKDCIAPGAPCFG---TDKPCCNP
R-AWCSSYA-----NKCL-----------------------------------------
>Isyndus_obscurus__Toxin_Iob1_P58609
------------------------------------------------------------
------------------------------------------------------------
----------------------------------GADEDCLPRGSKCLG---ENKQCCEK
--TTCMFYA-----NRCV-------------------------GI--------------
>Agriosphodrus_dohrni__Toxin_Ado1_P58608
------------------------------------------------------------
------------------------------------------------------------
-----------------------------------ADDDCLPRGSKCLG---ENKQCCKG
--TTCMFYA-----NRCV-------------------------GV--------------
>Solenopsis_invicta__Uncharacterized_protein_(Fragment)_E9I8Q5
---------------------MKCLV----FALIVMVALN-GI-----AAAP--------
------------------------------------------------------------
-------------------------------SYENSKAVCTPWLGYCQ----LTDQCCRD
--LICLTYA-----AKCV-----------PGKIIDDK---RPIGD--GPFPPTGK----
>Camponotus_floridanus__Uncharacterized_protein_E2AMT8
--------------------MNKCLV----FALIAMTSIN-VV-----------------
------------------------------------------------------------
----------------------------VTSTTTNPEPICIPWLGKCL----LTEQCCRD
--LVCMRYL-----AKCI-----------PGQIWNDN---RPIGD--GPFPPKIKTLFN
>Ooceraea_biroi__Uncharacterized_protein_A0A026WV62
---------------------MKCVI----FTIFLIIAMA--------MAAP--------
------------------------------------------------------------
--------------------------------QGEKQPSCSPMYGRCQ----VYEDCCRY
--LQCAFYA-----AKCI----------PKQGVIVPGEDQRPLGP--GPYPPNVP-LD-
>Harpegnathos_saltator__Uncharacterized_protein_E2B985
--------------------MAKFLA----LLFVALVALA-LV-----------------
------------------------------------------------------------
-------------------------------------EACAPPGMMCS----SDSDCCGT
--FVCNPWA-----GRCT-----------GAKWNGPYGNDNGNGNG-RPW---------
>Ooceraea_biroi__Uncharacterized_protein_A0A026WW26
--------------------MGKLLV----LLCFALIAMT-VV-----------------
------------------------------------------------------------
-------------------------------------MACTPPGAPCT----SDSDCCAS
--FVCNPWA-----GRCT-----------G----GPGGPGGPGGRW-GPRT--------
>Lysiphlebus_testaceipes__Knottin-like_protein_Q2MJU0
--------------------MSKLLV----VLCIAFIAMT-VA-----------------
------------------------------------------------------------
-------------------------------------SACSPPGFFCQ----TDDDCCFT
KLFRCLEIV-----GRCV-----------KRNVTVASTTALPTNS-----------INL
>Pimpla_hypochondriaca__Cysteine-rich_venom_protein_3_Q8T0W3
--------------------MRKPIT----LILVVALALV-LL-----------------
------------------------------------------------------------
-----------------------------ATSEVSAYRACGFPGRRCS----PTEECCEG
--LVCQPRK-NG-PSMCY-----------------------------RPDP--------
>Drosophila_yakuba__Uncharacterized_protein_A0A0R1EA48
--------------------MGKVLV----YTILVIYALV-MV-----------------
------------------------------------------------------------
---------------------------------MDFAAACQGHDSPCVGANGSQGNCCGG
--MHCQKNDPSWREGRCY----------------------YNPGK--------------
>Bemisia_tabaci__Putative_antimicrobial_knottin_protein_Btk-4_Q2PQC7
--------------------MHKLFV----IFVLAIITIS-MVF----------------
------------------------------------------------------------
---------------------------------LQADGVCISNWTKCKP-DGSIGNCCSG
---YCFQEKPDWEYGICK---------------------------------------NR
>Nyssomyia_intermedia__Salivary_toxin-like_peptide_J7HBT1
------------------MIHTKMLV----WCFVIAV-FS-AS---YIVVSGF-------
-----------------------------------------------------QEDH---
----------------------------TLVLAETPKKACRWFWGTCS----KTEDCCKH
--LSCNFLG------LC-D------LTVAKRN---------------------------
>Nyssomyia_intermedia__Salivary_toxin-like_peptide_J7HF13
-------------------MDSKFVI----LCFLIAININ-EI-----SSLPSSL-----
-----------------------------------------------------PEDP---
----------------------------SLSRTKRDEPACKKIFGKCG----RDQKCCKH
--LYCGAFA------TCW----------WNGDVYVGT-QQIAHGK--------------
