# Supplementary material for: A bivalent remipede toxin promotes calcium release via ryanodine receptor activation
Source: Nat Commun. 2023 Feb 23;14:1036. doi: 10.1038/s41467-023-36579-w (PMC9950431; doi:10.1038/s41467-023-36579-w)
Supplement: Supplementary file 4 — Supplementary Data 2 [file 41467_2023_36579_MOESM4_ESM.txt]

>sp_B8QG00_CAHAD_HOFGE
-------REIEFNAGRVVRS-EKDCIKHLQRCRE---NK-DCCSK---KC
SRRG-TNPEKRCR--------------------------------
>sp_L0GBR1_CAURO_UROYA
-------------SGVEKRE-QKDCLKKLKLCKE---NK-DCCSK---SC
KRRG-TNIEKRCR--------------------------------
>sp_A0A1L4BJ42_CAHEM_HEMLE
---------TDDEEARWIEK-RGDCLPHLKLCKA---DK-DCCSK---KC
KRRG-TNPEKRCR--------------------------------
>sp_P60252_CAOP1_OPICA
----------DDEQETWIEK-RGDCLPHLKRCKE---NN-DCCSK---KC
KRRG-TNPEKRCR--------------------------------
>sp_P60253_CAOP2_OPICA
----------DDEQETWIEK-RGDCLPHLKRCKE---NN-DCCSK---KC
KRRG-ANPEKRCR--------------------------------
>sp_P0DM30_CAINT_THOIN
------------SEANFLER-RADCLAHLKLCKK---NK-DCCSK---KC
SRRG-TNPEQRCR--------------------------------
>sp_P0DM29_CLCPP_TITSE
-----------FAKALDEESLRKECNHLNEPCDS---DG-DCCTSS-EQC
ISTG---SKYFCKGKQGP---------------------------
>sp_P86399_CLML_MESEU
-------------EHAIDET-ARGCNRLNKKCNS---DA-DCCRYG-ERC
ISTG---VNYYCRPDFGP---------------------------
>sp_Q8I6X9_CLCA1_MESMA
-------------EHALDET-ARGCNRLNKKCNS---DG-DCCRYG-ERC
ISTG---VNYYCRPDFGP---------------------------
>sp_B8XH22_CL758_BUTOS
-------------EPALDET-ARGCNRLNKKCNS---DG-DCCRYG-ERC
ISTG---VNYYCKPDFGP---------------------------
>sp_F1CIZ6_CL1A_HOTJU
-------------EQESDEN-ARSCNRLGKKCNS---DG-DCCRYG-ERC
LSSG---VGYYCKPDFGP---------------------------
>sp_P0DJL0_CLKTX_ISOMC
-------------SQ------PTEC-KYGRPCNS---DR-DCCWE--YRC
LSSG---REYTCKQDPGP---------------------------
>sp_P0CI88_CLKTX_LYCMC
--------------G------PTKC-QYGRPCDS---DR-DCCWE--YRC
LSSG---EEYTCKQDPGP---------------------------
>Apis_mellifera__Omega-conotoxin-like_protein_1_H9KQJ7
-------------SA------ASKCGRHGDSCVS---SS-DCCPG--TWC
HTYA-----NRCQVRITEEELMKQREKILGRKGK---DY------
>Solenopsis_invicta__Ckin1_I2E7P5
-------------AA--P-D-KATCKRHGDPCVG---SS-ECCPN--MRC
HMYA-----NRCQVIITEEELMAQREKILGRKGK---DY------
>Ooceraea_biroi__Uncharacterized_protein_A0A026WVB4
--------------GA-PQD-KSSCGRHGDPCVS---SS-QCCTG--NRC
HRYA-----NRCQVIITEEELMAQREKILGRKGK---DYK-----
>Peirates_turpis__Toxin_Ptu1_P58606
---------------A-----EKDCIAPGAPCFG---TDKPCCNPR-AWC
SSYA-----NKCL--------------------------------
>Isyndus_obscurus__Toxin_Iob1_P58609
--------------GA-----DEDCLPRGSKCLG---ENKQCCEK--TTC
MFYA-----NRCV--------GI----------------------
>Agriosphodrus_dohrni__Toxin_Ado1_P58608
---------------A-----DDDCLPRGSKCLG---ENKQCCKG--TTC
MFYA-----NRCV--------GV----------------------
>Solenopsis_invicta__Uncharacterized_protein_(Fragment)_E9I8Q5
-------------APSYENS-KAVCTPWLGYCQL---TD-QCCRD--LIC
LTYA-----AKCV-------PGKIIDDKRPIGDGPFPPTGK----
>Camponotus_floridanus__Uncharacterized_protein_E2AMT8
-------------TSTTTNP-EPICIPWLGKCLL---TE-QCCRD--LVC
MRYL-----AKCI-------PGQIWNDNRPIGDGPFPPKIKTLFN
>Ooceraea_biroi__Uncharacterized_protein_A0A026WV62
-------------AAPQGEK-QPSCSPMYGRCQV---YE-DCCRY--LQC
AFYA-----AKCIPKQGVIVPGE---DQRPLGPGPYPPNVPLD--
>Harpegnathos_saltator__Uncharacterized_protein_E2B985
----------------------EACAPPGMMCSS---DS-DCCGT--FVC
NPWA-----GRCTGA-KWNGPYGNDNGNGNGRPW-----------
>Ooceraea_biroi__Uncharacterized_protein_A0A026WW26
----------------------MACTPPGAPCTS---DS-DCCAS--FVC
NPWA-----GRCTGG-----PGGPGGPGGRWGPRT----------
>Lysiphlebus_testaceipes__Knottin-like_protein_Q2MJU0
----------------------SACSPPGFFCQT---DD-DCCFTKLFRC
LEIV-----GRCVKRNVT-VA--ST-TALPTNSINL---------
>Lygus_hesperus__Uncharacterized_protein_(Fragment)_A0A0K8SKP1
-----------------------GCIRRGGNCDY---RASDCCVN--SAC
RCNL-WGANCRCQRRGIFQKW--GE--------------------
>Lygus_hesperus__U8-agatoxin-Ao1a_(Fragment)_A0A0A9X3Z5
-----------------------GCIRRGGNCDY---RASDCCVN--SAC
RCNL-WGANCRCQRRGIFQKW--GK--------------------
>Lygus_hesperus__U8-agatoxin-Ao1a_(Fragment)_A0A0A9XEA9
-----------------------GCIRRGGNCDY---RASDCCVN--SAC
RCNL-WGANCRCQRRGIFQKW--GK--------------------
>Lygus_hesperus__U8-agatoxin-Ao1a_(Fragment)_A0A0A9X9E7
-----------------------GCIRRGGNCDY---RASDCCVN--SAC
RCNL-WGANCRCQRRGIFQKW--GE--------------------
>Lygus_hesperus__U8-agatoxin-Ao1a_(Fragment)_A0A0A9X3Y8
-----------------------GCIRRGGNCDY---RASDCCVN--SAC
RCNL-WGANCRCQRRGIFQKW--GE--------------------
>Rhodnius_prolixus__Putative_spider_toxin_domain_protein_R4FQK4
-----------------------GCVRRGGNCDH---RPGDCCNN--STC
RCNL-WGANCRCQRKGLFQKW--GK--------------------
>Tribolium_castaneum__Uncharacterized_protein_D2A1J7
-----------------------ACVRRGGNCDH---RPNDCCYN--SSC
RCNL-WGSNCRCQRMGLFQKW--G---------------------
>Body_c37192_g1_i1
-----------------------SCIRRFGRCDH---RPNDCCYN--SSC
RCNL-WGSNCRCQRMGLFQKW--GK--------------------
>VG_c29168_g1_i2
-----------------------SCIRRFGRCDH---RPNDCCYN--SSC
RCNL-WGSNCRCQRMGLFQKW--GK--------------------
>GCBC01030011.1_(+2)
-----------------------SCIRRFGRCDH---RPNDCCYN--SSC
RCNL-WGSNCRCQRMGLFQKW--GK--------------------
>JL183155.1
-----------------------SCIRRFGRCDH---RPNDCCYN--SSC
RCNL-WGSNCRCQRMGLFQKW--GK--------------------
>Body_c37192_g1_i2
--------------SSLIYLFRRSCIRRFGRCDH---RPNDCCYN--SSC
RCNL-WGSNCRCQRMGLFQKW--GK--------------------
>Body_c37192_g1_i4
-----------------------SCIRRFGRCDH---RPNDCCYN--SSC
RCNL-WGSNCRCQRMGLFQKW--GK--------------------
>VG_c29168_g1_i1
-----------------------SCIRRFGRCDH---RPNDCCYN--SSC
RCNL-WGSNCRCQRMGLFQKW--GK--------------------
>Body_c37192_g1_i3
--------------SSLIYLFRRSCIRRFGRCDH---RPNDCCYN--SSC
RCNL-WGSNCRCQRMGLFQKW--GK--------------------
>JL200991.1
--------------SSLIYLFRRSCIRRFGRCDH---RPNGCCYN--SSC
RCNL-WGSNCRCQRMGLFQKW--GK--------------------
>Habropoda_laboriosa__Uncharacterized_protein_A0A0L7QJX0
--------------TSLIYLFRRACIRRGGNCDH---RPKDCCYS--SSC
RCNL-WGSNCRCQRVGLFQKW--G---------------------
>Ooceraea_biroi__Uncharacterized_protein_A0A026WPB0
--------------TSLIYLYRRACIRRGGNCDH---RPKDCCYS--SSC
RCNL-WGSNCQCQRMGLFQKW--G---------------------
>Harpegnathos_saltator__Uncharacterized_protein_E2B7Z7
--------------TSLIYLFRRACIRRGSNCDH---RPKDCCYS--SSC
RCNL-WGSNCRCQRMGLFQKW--G---------------------
>Solenopsis_invicta__Uncharacterized_protein_(Fragment)_E9ISS2
---------------SSINLFRRACIRRGGDCYH---RRKDCCYS--SSC
RCNL-WGSNCQCQRMGLFQKW--G---------------------
>Dendroctonus_ponderosae__Uncharacterized_protein_U4UIJ7
----------------------RACIRRGGNCDH---RANDCCYN--SSC
RCNL-WGSNCRCQRMGIFQKW--G---------------------
>Dendroctonus_ponderosae__Uncharacterized_protein_J3JW87
------------KSSSIIYLFRRACIRRGGNCDH---RANDCCYN--SSC
RCNL-WGSNCRCQRMGIFQKW--G---------------------
>Culex_quinquefasciatus__Uncharacterized_protein_B0W1P2
--------------SSLIQVYRRACIRRGGNCDH---RSNDCCYN--SSC
RCNL-WGSNCRCQRMGLFQKW--G---------------------
>Corethrella_appendiculata__Putative_u8-agatoxin-ao1a-like_protein_U5EQ61
----------------------RACVRRGGNCDH---RPNDCCFN--SSC
RCNL-WGSNCRCQRMGLFQKW--G---------------------
>Camponotus_floridanus__Uncharacterized_protein_E2ADU7
----------------------RACIRRGGNCDH---RPKDCCYS--SSC
RCNL-WGSNCQCQRMGLFQKW--G---------------------
>Papilio_machaon__Uncharacterized_protein_A0A0N1PJ20
--------------SSLIYVFRRACIPRGGNCDH---RPGDCCHS--SSC
RCNL-WGSNCRCQRMGLFQKW--G---------------------
>Papilio_xuthus__Uncharacterized_protein_A0A0N1IMW2
--------------SSLIYVFRRACIPRGGNCDH---RPGDCCHS--SSC
RCNL-WGSNCRCQRMGLFQKW--G---------------------
>Apis_cerana__Uncharacterized_protein_V9IDH0
----------------------RACIPRSGNCDH---RPKDCCYS--SSC
RCNL-WGSNCRCQRMGLFQKW--G---------------------
>Daphnia_pulex__Uncharacterized_protein_E9FSX5
----------------------RSCIRRGGSCDH---RRNDCCFS--SSC
RCNL-WGSNCRCHRAGLFQKW--G---------------------
>Anopheles_aquasalis__Putative_u8-agatoxin-ao1a-like_isoform_2_apis_mellifera:_u8-agatoxin-ao1a-like_isoform_1_T1DNA8
--------------SSLIQVYRRGCIPRGGNCDH---RLNDCCHK--SSC
RCNL-WGSNCRCQRMGLFQKW--G---------------------
>Anopheles_gambiae__AGAP007821-PA_A0NF98
--------------SSLIQVYRRGCIPRGGNCDH---RSNDCCHN--SSC
RCNL-WGSNCRCQRMGLFQKW--G---------------------
>Zeugodacus_cucurbitae__U8-agatoxin-Ao1a_A0A0A1X392
--------------SSRIHVFRRGCIPRGGACDS---RPNDCCYN--SSC
RCNF-WGSNCRCQRMGLFQKW--G---------------------
>Drosophila_virilis__Uncharacterized_protein_A0A0Q9WX05
YNPTYSGPSISRPSSLNRNVYRKGCIRRNGACDN---RPSDCCFS--SSC
RCNL-WGSNCRCQRMGLFQKW--G---------------------
>JL207662.1_CDS1_
--------------GGNTHVYRRSCIGRYERCDH---RPKDCCNR--AAC
KCNW-WGSNCRCAKPGLVWLW--GK--------------------
>JL216730.1_CDS1_
--------------GGNTHVYRRSCIGRYERCDH---RPKDCCNR--AAC
KCNW-WGSNCRCAKPGLVWLW--GK--------------------
>JL251333.1_CDS1_
--------------GANTHVYRRSCIGRYERCDH---RPKDCCNR--AAC
KCNW-WGSNCRCAKPGLVWLW--GK--------------------
>Acyrthosiphon_pisum__Uncharacterized_protein_X1WJJ4
-------------KLSSHRIFRRYCVPRGENCDH---RPKYCCNS--SSC
RCNL-WGVNCKCQRMGFFQRW--GK--------------------
>GAJM01000107.1_(+2)
----------------EAEDDRLFCIRHHKYCGH---RPNRCCSG--LFC
RCNT-FGTNCRCQSKGALGKLISGK--------------------
>JL147631.1_(+3)
----------------EAEDDRLFCIRHHKYCGH---RPNRCCSG--LFC
RCNT-FGTNCRCQSKGALGKLISGK--------------------
>VG_c27367_g1_i1
----------------EAEDDRLFCIRHHKYCGH---RPKRCCSG--LFC
RCNT-FGTNCRCQSKGALGKLISGK--------------------
>GAJM01000979.1_(+2)
----------------EAEDDRLFCIRHHKYCGH---RPKRCCSG--LFC
RCNT-FGTNCRCQGKGALGKLISGK--------------------
>JL203706.1
----------------EAEDDRLFCIRHHKYCGH---RPKRCCSG--LFC
RCNT-FGTNCRCQGKGALGKLISGK--------------------
>JL158711.1
----------------EAEDDRLFCIRHHKYCGH---RPKRCCSG--LFC
RCNT-FGTNCRCQGKGALGKLISGK--------------------
>JL112461.1_CDS3_
----------------EAEDDRLFCIRHHKYCGH---RPKRCCSG--LFL
RCNT-FGTNCRCQGKGALGKLISGK--------------------
>Lygus_hesperus__Conotoxin_Vx15a_(Fragment)_A0A0A9WRH4
--------------MPYPIQAKKSCIGKNQSCEL---RSHDCCFS--TEC
RCNM-AGDNCRCVSKRYFRPYASSVYDK-----------------
>VG_c29843_g1_i2
-----------------ANLDVPICEKVGNNCDL---QRFKCCEN--LHC
NKVG-FG-TGVCE--------------------------------
>JL176659.1
-----------------ANLDVPICEKVGNNCDL---QRFKCCEN--LHC
NKVG-FG-TGVCE--------------------------------
>VG_c29843_g1_i2_d2
---------------------RNYCKKQGTICAI---SNPNCCPG--LIC
VQTV-SG-VGTCE--------------------------------
>JL176659.1_d2
---------------------RNYCKKQGTICAI---SNPNCCPG--LIC
VQTV-SG-VGTCE--------------------------------
>Xt3a_VG_c27303_g1_i3
-----------------QQYDKTVCNQEGEFCSK---SGVDCCAG--LSC
RKYN-LMGYGVCA--------------------------------
>JL106434.1
-----------------QQYDKTVCNQEGEFCSK---SGVDCCAG--LSC
RKYN-LMGYGVCA--------------------------------
>Xt3a_VG_c27303_g1_i3_d2
---------------------AQTCSEEGTFCSL---SDSDCCSG--LKC
KRRG-HG-YGECSK-------------------------------
>JL106434.1_d2
---------------------AQTCSEEGTFCSL---SDSDCCSG--LKC
KRRG-HG-YGECSK-------------------------------
>VG_c9387_g1_i1_d2
---------------------KLICKRRGEYCDS---WNDRCCQG--FTC
KSFS-SW-GGVCA--------------------------------
>JL203354.1_CDS6_d2
---------------------KLICKRRGEYCDS---WNDRCCQG--FTC
KSFS-SW-GGVCA--------------------------------
>JL112105.1_CDS4_d2
---------------------KLICKRRGEYCDS---WNDRCCQG--FTC
KSFS-SW-GGVCA--------------------------------
>JL131839.1_CDS5_d2
---------------------KLICKRRGEYCDS---WNDRCCQG--FTC
KSFS-SW-GGVCA--------------------------------
>JL110103.1_CDS5_d2
---------------------KLICKRRGEYCDS---WNDRCCQG--FTC
KSFS-SW-GGVCA--------------------------------
>JL205796.1_d2
---------------------KLICKRRGEYCDS---WNDRCCLR--FYC
KSFS-SV-WRLCLNIHT----------------------------
>JL119318.1_2
---------------------KLICKRRGEYCDS---WNDRCCLR--FYC
KSFS-SVGWRLCL-IYTLKPR------------------------
>JL199839.1_d2
---------------------KLICKRRGEYCYD---WSTNCCPG--LRC
RNRY-YW-AGVCSP-------------------------------
>VG_c9387_g1_i1
---------------ALEMWRPQTCDGVNTNCII---DHGNCCPG--LIC
QRDAPYQPYGLCV--------------------------------
>JL203354.1_CDS6_
---------------ALEMWRPQTCDGVNTNCII---DHGNCCPG--LIC
QRDAPYQPYGLCV--------------------------------
>JL119318.1
---------------ALEMWRPQTCDGVNTNCII---DHGNCCPG--LIC
QRDAPYQPYGLCV--------------------------------
>JL199839.1
---------------ALEMWRPQTCDGVNTNCII---DHGNCCPG--LIC
QRDAPYQPYGLCV--------------------------------
>JL205796.1
---------------ALEMWRPQTCDGVNTNCII---DHGNCCPG--LIC
QRDAPYQPYGLCV--------------------------------
>JL131839.1_CDS5
---------------ALEMWRPQTCDGVNTNCII---DHGNCCPG--LIC
QRDAPYQPYGLCV--------------------------------
>JL112105.1_CDS4
---------------ALEMWRPQTCDSVNTNCII---DHGNCCPG--LIC
QRDAPYQPYGLCV--------------------------------
>JL110103.1_CDS5
---------------ALEMWRPQTCDGVNTNCII---DHGNCCPG--LIF
QRDAPYQPYGLCV--------------------------------
>Aphidius_ervi__Venom_toxin-like_peptide_A0A034WY34
-----------------GAEAYKGCRRLGSKCHP---TLKPCCSA--LTC
KPID--GDNGECVEK------------------------------
>Aphidius_ervi__Venom_toxin-like_peptide_A0A034WXR3
-----------------GAKADAVCKRPGEICDP-KEELNKCCIG---KC
QAIG--GNPGKCI--------------------------------
>Pimpla_hypochondriaca__Cysteine-rich_venom_protein_3_Q8T0W3
---------------------YRACGFPGRRCSP---TE-ECCEG--LVC
QPRK-NG-PSMCY------------RPDP----------------
>Nyssomyia_intermedia__Salivary_toxin-like_peptide_J7HBT1
-----------------------ACRWFWGTCSK---TE-DCCKH--LSC
NFLG------LCD-----------LTVAKRN--------------
>Nyssomyia_intermedia__Salivary_toxin-like_peptide_J7HF13
--------------------DEPACKKIFGKCGR---DQ-KCCKH--LYC
GAFA------TCWWNGDVYVGTQQIAHGK----------------
>Drosophila_yakuba__Uncharacterized_protein_A0A0R1EA48
-------------------DFAAACQGHDSPCVGANGSQGNCCGG--MHC
QKNDPSWREGRCY-----------YNPGK----------------
>Bemisia_tabaci__Putative_antimicrobial_knottin_protein_Btk-4_Q2PQC7
--------------------ADGVCISNWTKCKP-DGSIGNCCSG---YC
FQEKPDWEYGICKNR------------------------------
