# Supplementary material for: A bivalent remipede toxin promotes calcium release via ryanodine receptor activation
Source: Nat Commun. 2023 Feb 23;14:1036. doi: 10.1038/s41467-023-36579-w (PMC9950431; doi:10.1038/s41467-023-36579-w)
Supplement: Supplementary file 6 — Source Data [file 41467_2023_36579_MOESM6_ESM.xlsx]

## Sheet: Figure 1B and Supp 2A-C
without WO
												10 pM Xt3a											100 pM Xt3a
	To		Tc		Po		n	length	Fo	rel		To	relTo	Tc	relTc	Po	relPo	n	length	Fo	rel		To	relTo	Tc	relTc	Po	relPo	n	length	Fo	rel
								s		Fo									s		Fo									s		Fo
CT1139 p	1.19	1	125.22	1	0.0094	1	624	78	8	1		0.98	0.823529	105.75	0.844514	0.0092	0.978723	703	75.032	9.36934	1.17117		1.33	1.11765	39.39	0.314566	0.0327	3.47872	2622	106.78	24.5552	3.0694
CT1140 p	0.85	1	28.78	1	0.0288	1	1738	51.6	33.6822	1		0.85	1	40.14	1.39472	0.0208	0.722222	1896	77.72	24.3953	0.724278		0.73	0.858824			0.0019	0.0659722	198	77.58	2.5522	0.0757732
CT1141 p	0.8	1	470.36	1	0.0017	1	174	81.98	2.12247	1		0.85	1.0625	342.14	0.7274	0.0025	1.47059	238	81.6	2.91667	1.37419		0.89	1.1125	247.96	0.527171	0.0036	2.11765	331	82.37	4.01845	1.89329
CT1142p	0.9	1	17.8	1	0.0481	1	4712	88.09	53.4907	1		1.48	1.64444	16.85	0.946629	0.0809	1.68191	3927	72	54.5417	1.01965		0.98	1.08889	27.4	1.53933	0.0346	0.719335	2792	79.03	35.3284	0.660457
CT1014 p	0.54	1	738.07	1	0.0007	1	40	29.54	1.3541	1		0.57	1.05556	157.36	0.213205	0.0036	5.14286	167	26.9	6.20818	4.58474		3.42		103.24	0.139878	0.032		230	26.3	106.16	1.98464
CT1015 p	0.94	1	26.66	1	0.0339	1	933	25.54	36.5309	1		0.82	0.87234	24.25	0.909602	0.0328	0.967552	965	23.9	40.3766	1.10527		1.02	1.08511	10	0.375094	0.0927	2.73451	2293	25.07	9.17431	6.77523
CT1017 p	1.01	1	31.14	1	0.0315	1	795	25.36	31.3486	1		2.66	2.63366	29.84	0.958253	0.0818	2.59683	817	26.34	31.0175	0.989438		2.38	2.35644	19.7	0.632627	0.1078	3.42222	1090	26.72	85.8159	2.34913
CT1019 p	1.12	1	11.14	1	0.0914	1	2042	24.83	82.2392	1		1.88	1.67857	10.14	0.910233	0.1563	1.71007	2391	28.52	83.8359	1.01942		1.55	1.38393	18.46	1.65709	0.0776	0.849015	1393	27.67	39.3928	1.25661
CT1139n	0.9	1	308.37	1	0.0029	1	264	81.7	3.23133	1		1.44	1.6	90.99	0.295068	0.0156	5.37931	957	88.46	10.8184	3.34798		1.12	1.24444	91.05	0.295262	0.0122	4.2069	782	72.08	10.8491	3.35745
CT1140 n	0.74	1	90.01	1	0.0081	1	1475	133.86	11.019	1		1.12	1.51351	24.69	0.274303	0.0433	5.34568	2810	72.51	38.7533	3.51696		3.06	4.13514	11.84	0.131541	0.2054		5539	82.52	67.1231	6.09159
CT1141 n	1.11	1	727.83	1	0.0015	1	102	73.5	1.38776	1		0.54	0.486486	835.72	1.14824	0.0006	0.4	93	77.8	1.19537	0.861372		0.75	0.675676	524.17	0.720182	0.0014	0.933333	149	78.21	1.90513	1.37281
CT1142 n	1.27	1	27.74	1	0.0437	1	2659	77.15	34.4653	1		1.39	1.09449	25.6	0.922855	0.0517	1.18307	2940	79.37	37.0417	1.07475		2.81	2.2126	12.11	0.436554	0.1885	4.3135	4214	62.67	67.2411	1.95098
CT1014 n	0.5	1	1700.49	1	0.0003	1	14	23.8	0.588235	1		1.18	2.36	257.48	0.151415	0.0045		98	25.92	3.78086	6.42747		1.22	2.44	141.16	0.0830114	0.0085		182	26	7	11.9
CT1015 n	1.21	1	15.01	1	0.0746	1	1631	26.24	62.157	1		1.41	1.16529	9.87	0.657562	0.1248	1.67292	2248	25.14	89.4193	1.4386		2.38	1.96694	8.4	0.559627	0.221	2.96247	2638	28.26	93.3475	1.5018
CT1017 n	0.85	1	59.8	1	0.014	1	432	26	16.6154	1		2.05	2.41176	14.96	0.250167	0.1205	8.60714	1389	23.42	59.3083	3.56948		1.15	1.35294	16.96	0.283612	0.0633	4.52143	1821	32.76	55.5861	3.34546
mean	0.928667	1	291.895	1	0.02604	1	1175.67		25.2155	1		1.28133	1.42681	132.385	0.706944	0.0499267	2.7042	1442.6		32.8652	2.14832		1.65267	1.64508	90.8457	0.549682	0.0722133	2.52709	1751.6		40.6699	3.17231
sem	0.0594087	0	120.233	0	0.00733751	0	329.193		6.57226	0		0.149771	0.163778	56.4076	0.0989716	0.0132369	0.650867	309.767		7.44621	0.444292		0.233404	0.243833	38.039	0.129176	0.0197742	0.450409	417.572		9.34372	0.782435
without WO
												1 nM Xt3a											10 nM Xt3a
	To	rel	Tc	rel	Po	rel	n	length	Fo/s	rel		To	rel	Tc	rel	Po	rel	n	length	Fo/s	rel		To	rel	Tc	rel	Po	rel	n	length	Fo/s	rel
		To		Tc		Po		s		Fo			To		Tc		Po		s		Fo			To		Tc		Po		s		Fo
CT1130 p	0.89	1	264.75	1	0.0033	1	305	81.02	3.7645	1		1.33	1.49438	74.02	0.279585	0.0177	5.36364	1291	97.28	13.271	3.52529		1.04	1.16854	226.09	0.853975	0.0046	1.39394	382	86.76	4.40295	1.1696
CT1131 p	0.89	1	25.19	1	0.034	1	5588	145.86	38.3107	1		0.92	1.03371	22.17	0.880111	0.0397	1.16765	3306	76.14	43.42	1.13336		1.97	2.21348	22.14	0.87892	0.0819	2.40882	3478	83.65	41.578	1.08528
CT1132 p	0.51	1	90.36	1	0.0056	1	866	78.49	11.0333	1		0.67	1.31373	200.5	2.2189	0.0034		386	77.45	4.98386	0.451713		1.21	2.37255	79.47	0.879482	0.015	2.67857	1122	90.33	12.4211	1.12579
CT1133 p	0.79	1	23.67	1	0.0324	1	4576	111.87	40.9046	1		0.67	0.848101	19.29	0.814956	0.0336	1.03704	4171	83.03	50.2349	1.2281		0.75	0.949367	62.88	2.65653	0.0118	0.364198	1325	84.1	15.7551	0.385166
CT1008 p	2.05	1	11	1	0.1569	1	1940	25.098	77.297	1		6.67	3.25366	5.49	0.499091	0.5483	3.49458	2203	27.69	79.5594	1.02927
CT1009 p	0.96	1	230.3	1	0.0041	1	104	23.85	4.36059	1		1.07	1.11458	183.06	0.794876	0.0058	1.41463	139	25.39	5.4746	1.25547		1.16	1.20833	147.94	0.64238	0.0078	1.90244	180	26.64	6.75676	1.54951
CT1010 p	0.74	1	89.4	1	0.0082	1	278	24.86	11.1826	1		1.84	2.48649	22	0.246085	0.077	9.39024	1102	26.07	42.2708	3.78004		2.39	3.22973	52.42	0.586353	0.0436	5.31707	507	27.58	18.3829	1.64388
CT1011 p	0.85	1	129.47	1	0.0065	1	182	23.51	7.74139	1		1.18	1.38824	20.13	0.15548	0.0552	8.49231	1062	22.42	47.3684	6.11885		1.49	1.75294	18.75	0.144821	0.0735	11.3077	1247	20.79	59.9808	7.74806
CT1130 n	0.98	1	323	1	0.003	1	257	83.26	3.08672	1		1.45	1.47959	101.94	0.315604	0.014	4.66667	730	75.47	9.67272	3.13366		1.81	1.84694	51.62	0.159814	0.0339	11.3	1352	72.24	18.7154	6.0632
CT1131 n	0.81	1	56.58	1	0.0141	1	1907	109.23	17.4586	1		1.89	2.33333	39.49	0.69795	0.0456	3.23404	1949	80.44	24.2292	1.38781		5.08		13.43	0.237363	0.2746	19.4752	4495	80.44	55.8802	3.20073
CT1132 n	1.05	1	298.83	1	0.0035	1	254	75.96	3.34387	1		1.53	1.45714	175.42	0.587023	0.0086	2.45714	439	77.47	5.66671	1.69466		1.23	1.17143	61.6	0.206137	0.0195	5.57143	1236	77.45	15.9587	4.77253
CT1133 n	1.02	1	18.34	1	0.0527	1	5909	114.2	51.7426	1		0.93	0.911765	25.48	1.38931	0.0354		3130	82.47	37.9532	0.733501		0.96	0.941176	10.86	0.592148	0.0809	1.5351	6262	73.79	84.8624	1.64009
CT1008 n	1.55	1	11.46	1	0.1189	1	1796	23.14	77.6145	1		2.93	1.89032	6.37	0.555846	0.3147	2.64676	3134	22.33	140.349	1.80829		1.7	1.09677	18.61	1.62391	0.0839	0.705635	1239	24.96	49.6394	0.639564
CT1009 n	0.56	1	754.08	1	0.0007	1	27	20.17	1.33862	1		0.99	1.76786	245.77	0.32592	0.004	5.71429	87	27.42	3.17287	2.37025		1.35	2.41071	510.16	0.676533	0.0026	3.71429	54	27.42	1.96937	1.47119
CT1010 n	1.26	1	117.68	1	0.0106	1	190	22.39	8.48593	1		1.59	1.2619	19.49	0.165619	0.0754	7.11321	1103	23.05	47.8525	5.63904		2.64	2.09524	15.48	0.131543	0.1456	13.7358	1389	24.96	55.649	6.5578
CT1011 n	0.89	1	328.94	1	0.0027	1	81	27.34	2.96269	1		1.25	1.40449	89.26	0.271356	0.0139	5.14815	295	26.5	11.1321	3.75742		3.27	3.67416	100.6	0.305831	0.0315	11.6667	241	24.83	9.706	3.27607
mean	0.9875	1	173.316	1	0.028575	1			22.5393			1.68187	1.58996	78.1175	0.637357	0.0807688	4.38145			35.4132	2.44042		1.87	1.87466	92.8033	0.705049	0.0607133	6.20513			30.1105	2.8219
sem	0.0938816	0	48.5085	0	0.0113985	0			6.59442			0.360565	0.159293	19.9477	0.133608	0.0363334	0.710946			8.94648	0.430404		0.290364	0.22916	33.4808	0.173672	0.0185013	1.50666			6.59017	0.611149
without WO
												100 nM Xt3a											1 microM Xt3a
	To	rel	Tc	rel	Po	rel	n	length	Fo	rel		To	rel	Tc	rel	Po	rel	n	length	Fo	rel		To	rel	Tc	rel	Po	rel	n	length	Fo	rel
								s		Fo									s		Fo									s		Fo
CT1143 p	0.9	1	54.14	1	0.0163	1	1370	75.19	18.2205	1		0.82	0.911111	53.84	0.994459	0.015	0.920245	1403	76.48	18.3447	1.00681		0.89	0.988889	28.81	0.532139	0.0301	1.84663	2770	75.12	36.8743	2.02378
CT1144 p	0.78	1	102.52	1	0.0076	1	785	80.89	9.70454	1		1.27	1.62821	47.05	0.458935	0.0263	3.46053	1774	85.52	20.7437	2.13752		1.48	1.89744	43.73	0.426551	0.0326	4.28947	1861	80.89	23.0066	2.3707
CT1145 p	1.17	1	19.63	1	0.0563	1	3835	79.57	48.1966	1		0.83	0.709402	138.99		0.0059	0.104796	559	77.96	7.17034	0.148773		1.47	1.25641	45.26	2.30565	0.0315	0.559503	1759	81.99	21.4538	0.445132
CT1146 p	0.89	1	139.51	1	0.0063	1	617	86.43	7.13872	1		1.32	1.48315	94.96	0.680668	0.0137	2.1746	796	76.43	10.4148	1.45891		0.95	1.06742	237.61	1.70318	0.004	0.634921	332	79	4.20253	0.588695
CT1012 p	0.97	1	90.58	1	0.0106	1	280	25.43	11.0106	1		1.11	1.14433	63.76	0.703908	0.0172	1.62264	487	31.39	15.5145	1.40905		1.06	1.09278	61.19	0.675535	0.017	1.60377	484	27.01	17.9193	1.62746
CT1013 p	0.53	1	866.66	1	0.0006	1	32	27.54	1.16195	1		0.97	1.83019	219.57	0.253352	0.0044	7.33333	126	27.58	4.56853	3.93179		0.71	1.33962	341.37	0.393891	0.0021	3.5	75	25.45	2.94695	2.53622
CT1024 p	1.42	1	9.38	1	0.1311	1	2112	25.25	83.6436	1		1.65	1.16197	5.45	0.581023	0.2319	1.76888	3112	25.2	123.492	1.47641		1.4	0.985915	15.13	1.61301	0.0848	0.646834	1508	26.27	57.4039	0.686292
CT1051 p	1.09	1	43.8	1	0.0242	1	1237	55.4	22.3285	1		1.38	1.26606	52.6	1.20091	0.0255	1.05372	988	53.13	18.5959	0.832832		0.98	0.899083	76	1.73516	0.0127	0.524793	729	56	13.0179	0.583015
CT1052 p	1.27	1	32.27	1	0.0377	1	1625	54.29	29.9318	1		1.22	0.96063	58.56	1.81469	0.0204	0.541114	976	58.13	16.79	0.560939		0.89	0.700787	52.93	1.64022	0.0164	0.435013	1094	58.7	18.6371	0.622652
CT1055 p	1.61	1	43.58	1	0.0357	1	1077	48.47	22.2199	1		1.86	1.15528	3.55	0.0814594	0.3441	9.63866	9914	53.5	185.308	8.33974		1.42	0.881988	5.69	0.130564	0.1999	5.59944	12130	48.47	250.258	11.2628
CT1143 n	2.1	1	46.53	1	0.0432	1	1678	81.39	20.6168	1		1.2	0.571429	40.18	0.863529	0.0289	0.668981	1820	75.2	24.2021	1.1739		1.4	0.666667	24.23	0.520739	0.0545	1.26157	2930	74.88	39.1293	1.89793
CT1144 n	1.08	1	267.91	1	0.004	1	285	76.46	3.72744	1		1.87	1.73148	39.42	0.147139	0.0452	11.3	1879	77.37	24.2859	6.51544		1.2	1.11111	45.77	0.170841	0.0255	6.375	1685	76.46	22.0377	5.91228
CT1145 n	1.16	1	44.27	1	0.0255	1	1788	81.03	22.0659	1		5.56	4.7931	10.42	0.235374	0.3479	13.6431	4744	75.58	62.7679	2.84457		2.31	1.99138	26.69	0.602891	0.0797	3.12549	2696	77.98	34.573	1.56681
CT1146 n	1.02	1	138.63	1	0.0073	1	555	77.3	7.17982	1		0.89	0.872549	86.93	0.627065	0.0102	1.39726	886	77.7	11.4028	1.58818		0.85	0.833333	81.4	0.587174	0.0103	1.41096	927	76.04	12.191	1.69795
CT1012 n	1.17	1	153.02	1	0.0076	1	172	26.67	6.44919	1		1.19	1.01709	36.39	0.237812	0.0317	4.17105	674	25.13	26.8205	4.15874		1.24	1.05983	88.42	0.577833	0.0139	1.82895	293	26.07	11.239	1.74269
CT1013 n	0.54	1	1908.6	1	0.0003	1	13	24.61	0.528241	1		1.01	1.87037	189.5	0.0992874	0.0053	17.6667	140	26.47	5.28901	10.0125		0.93	1.72222	183.39	0.0960861	0.0051	17	147	26.89	5.46672	10.3489
CT1024 n	1.45	1	8.05	1	0.1522	1	2328	24.07	96.7179	1		2.83	1.95172	7.84	0.973913	0.2656	1.74507	1094	25.36	43.1388	0.446027		2.7	1.86207	12.47	1.54907	0.1779	1.16886	605	9.18	65.9041	0.681406
CT1051 n	2.24	1	13.21	1	0.1452	1	3415	52.56	64.9734	1		1.9	0.848214	21.72	1.64421	0.0803	0.55303	2315	54.45	42.5161	0.654362		2.35	1.04911	23.81	1.80242	0.0898	0.618457	2053	55.3	37.1248	0.571385
CT1052 n	1.24	1	19.18	1	0.0605	1	2666	54.23	49.161	1		1.49	1.20161	21.14	1.10219	0.0657	1.08595	2401	54.12	44.3644	0.902431		1.72	1.3871	22.63	1.17987	0.0708	1.17025	2099	50.8	41.3189	0.840482
CT1055 n	1.08	1	97.6	1	0.0109	1	543	53.32	10.1838	1		1.19	1.10185	31.61	0.323873	0.0364	3.33945	1439	56.52	25.46	2.50005		0.9	0.833333	74.16	0.759836	0.012	1.10092	1101	53.38	20.6257	2.02535
mean	1.1855	1	204.953	1	0.039155	1			26.758	1		1.578	1.41049	61.174	0.685463	0.08108	4.20946			36.5595	2.60495		1.3425	1.18132	74.5345	0.950133	0.04853	2.73504	1863.9		36.7665	2.5016
sem	0.0966477	0	99.0593	0	0.0107755	0			6.19909	0		0.235063	0.198967	13.2947	0.116337	0.0256959	1.12207			9.86103	0.611042		0.123527	0.0894203	19.0196	0.149806	0.0124515	0.84393	576.047		11.8625	0.691798

## Sheet: Figure 1C and Supp 2D-F
NO WO
	1 uM Ca											1 nM Xt3a											10 nM Xt3a
	To	rel	Tc	rel	Po	rel	n	length	Fo	rel		To	rel	Tc	rel	Po	rel	n	length	Fo	rel		To	rel	Tc	rel	Po	rel	n	length	Fo	rel
		To		Tc		Po		s		Fo			To		Tc		Po		s		Fo			To		Tc		Po		s		Fo
CT1124p	1.51	1	54.45	1	0.027	1	1287	72.01	17.8725	1		1.7	1.12583	98.05	1.80073	0.0171	0.633333	837	83.4	10.036	0.561531		1.59	1.05298	154.62	2.83967	0.0102	0.377778	513	80.14	6.4013	0.358164
CT1125p	1.87	1	828.13	1	0.0023	1	130	107.9	1.20482	1		1.09	0.582888	614.95	0.742577	0.0018	0.782609	166	102.26	1.62331	1.34735		1.75	0.935829	391.04	0.472196	0.0045	1.95652	291	114.3	2.54593	2.11312
CT1126p	2.68	1	107.17	1	0.0244	1	772	84.82	9.10163	1		0.49	0.182836	1931.21		0.0003	0.0122951	44	84.99	0.517708	0.0568808		0.86	0.320896	1895.76		0.0005	0.0204918	45	85.35	0.527241	0.0579282
CT1129p	2.04	1	202.9	1	0.01	1	405	83	4.87952	1		5.04	2.47059	542.7	2.67472	0.0092	0.92	160	87.64	1.82565	0.374146		1.78	0.872549	781.83	3.85328	0.0023	0.23	93	72.88	1.27607	0.261516
CT1034 p	3.11	1	38.89	1	0.0741	1	1341	56.33	23.8061	1		3.04	0.977492	17.36	0.446387	0.1491	2.01215	2218	45.25	49.0166	2.05899		5.79	1.86174	25.4	0.653124	0.1857	2.50607	1734	54.09	32.0577	1.34661
CT1039 p	3.46	1	92.18	1	0.0362	1	561	53.66	10.4547	1		3.12	0.901734	274.05	2.97299	0.0113	0.312155	196	54.32	3.60825	0.345131		9.62	2.78035	78.94	0.856368	0.1086	3	646	57.21	11.2917	1.08006
CT1124n	1.57	1	50.27	1	0.0303	1	1596	82.74	19.2893	1		1.59	1.01274	56.94	1.13268	0.0272	0.89769	1208	70.7	17.0863	0.885789		2.22	1.41401	160.67	3.19614	0.0136	0.448845	485	79	6.13924	0.318271
CT1125n	3.8	1	454.92	1	0.0083	1	167	76.8	2.17448	1		2.44	0.642105	865.91	1.90343	0.0028	0.337349	154	133.73	1.15157	0.529586		4.26	1.12105	459.65	1.0104	0.0092	1.10843	234	108.56	2.15549	0.991267
CT1126n	1.55	1	115.29	1	0.0133	1	1074	125.48	8.55913	1		2.38	1.53548	136.96	1.18796	0.0171	1.28571	682	95.03	7.17668	0.838482		2.79	1.8	95.71	0.830167	0.0283	2.12782	1122	110.52	10.152	1.1861
CT1034 n	1.48	1	38.81	1	0.0368	1	1320	53.19	24.8167	1		2.8	1.89189	15.67	0.403762	0.1515	4.11685	2752	50.82	54.1519	2.18208		2.14	1.44595	25.03	0.644937	0.0788	2.1413	2088	56.73	36.8059	1.48311
CT1039 n	1.98	1	96.93	1	0.02	1	603	59.64	10.1107	1		2.91	1.4697	198.04	2.04312	0.0145	0.725	271	54.46	4.97613	0.492166		2.39	1.20707	100.61	1.03797	0.0232	1.16	492	50.68	9.70797	0.960172
CT1042 n	0.75	1	259.63	1	0.0029	1	301	78.37	3.84076	1		1.76	2.34667	125.84	0.48469	0.0138	4.75862	654	83.45	7.83703	2.04049		1.19	1.58667	73.78	0.284174	0.0159	5.48276	1306	97.92	13.3374	3.4726
mean	2.15	1	194.964	1	0.0238	1			11.3425	1		2.36333	1.26166	406.473	1.43573	0.0346417	1.39948			13.2506	0.976051		3.03167	1.36659	353.587	1.42531	0.0400667	1.71334			11.0332	1.13574
sem	0.265081	0	67.216	0	0.00574729	0			2.37192	0		0.339602	0.203257	158.872	0.273048	0.0157469	0.436888			5.35062	0.215599		0.716911	0.178289	154.504	0.374739	0.0163335	0.444046			3.38893	0.272995
NO WO
	1 uM Ca											100 nM Xt3a											1 microM Xt3a
	To	rel	Tc	rel	Po	rel	n	length	Fo	rel		To	rel	Tc	rel	Po	rel	n	length	Fo	rel		To	rel	Tc	rel	Po	rel	n	length	Fo	rel
		To		Tc		Po		s		Fo			To		Tc		Po		s		Fo			To		Tc		Po		s		Fo
CT1134 p
CT1135 p	3.39	1	291.6	1	0.0115	1	278	82.01	3.38983	1		3.1	0.914454	561.94	1.92709	0.0055	0.478261	145	81.93	1.7698	0.522092		1.59	0.469027	1454.59	4.98831	0.0011	0.0956522	41	217.4	0.188592	0.0556348
CT1136 p	1.65	1	1029.92	1	0.0016	1	74	76.34	0.969348	1		1.14	0.690909	949.62	0.922033	0.0012	0.75	87	82.71	1.05187	1.08513		1.82	1.10303	1757.33	1.70628	0.001	0.625	48	76.34	0.628766	0.648649
CT1137p	0.68	1	1527.73	1	0.0004	1	53	81.05	0.653917	1		1.55	2.27941	961.96	0.629666	0.0016	4	89	85.66	1.03899	1.58887		0.54	0.794118	642.36	0.420467	0.0008	2	126	81.05	1.5546	2.37736
CT1138p	3.51	1	1178.2	1	0.003	1	51	60.27	0.846192	1		0.65	0.185185	153.42	0.130216	0.0042	1.4	575	88.59	6.49057	7.67033		1.8	0.512821	655.97	0.556756	0.0027	0.9	89	58.54	1.52033	1.79667
CT1045 p	2.16	1	136.09	1	0.0156	1	390	53.92	7.23294	1		2.16	1	198.23	1.45661	0.0108	0.692308	282	56.51	4.99027	0.689936		1.99	0.921296	223.43	1.64178	0.0088	0.564103	256	53.92	4.74777	0.65641
CT1046 p	3.29	1	87.69	1	0.0362	1	906	82.43	10.9911	1		3.05	0.927052	86.87	0.990649	0.0339	0.936464	881	79.22	11.1209	1.01181		2.72	0.826748	154.82	1.76554	0.0173	0.477901	393	75.13	5.23093	0.475923
CT1050 p	1.22	1	794.74	1	0.0015	1	146	116.21	1.25635	1		1.46	1.19672	777.5	0.978307	0.0019	1.26667	99	75.13	1.31772	1.04885		3.15	2.58197	681.9	0.858016	0.0046	3.06667	120	82.21	1.45968	1.16184
CT1134 n	0.67	1	19.99	1	0.0324	1	3620	74.78	48.4087	1		0.69	1.02985	26.9	1.34567	0.025	0.771605	2768	76.19	36.3302	0.75049		0.68	1.01493	13.58	0.67934	0.0477	1.47222	7064	100.76	70.1072	1.44824
CT1136 n	2.56	1	954.91	1	0.0027	1	98	84.13	1.16486	1		3.51	1.37109	739.36	0.774272	0.0047	1.74074	108	80.23	1.34613	1.15561		2.53	0.988281	942.77	0.987287	0.0027	1	89	84.13	1.05789	0.908163
CT1137 n	1.65	1	1245.62	1	0.0013	1	17	21.2	0.801887	1		1.21	0.733333	1010.36	0.81113	0.0012	0.923077	80	80.93	0.988509	1.23273		2.18	1.32121	935.92	0.751369	0.0023	1.76923	89	83.49	1.066	1.32936
CT1138n	2.96	1	1401.44	1	0.0021	1	61	85.7	0.711785	1		4.61	1.55743	504.22	0.359787	0.0091	4.33333	167	84.97	1.9654	2.76123		2.09	0.706081	765.65	0.546331	0.0027	1.28571	108	82.92	1.30246	1.82985
CT1043 n
CT1045 n	1.69	1	169.07	1	0.0099	1	320	54.65	5.85544	1		2.46	1.45562	269.58	1.59449	0.009	0.909091	207	54.46	3.80095	0.649132		1.88	1.11243	220.55	1.30449	0.0084	0.848485	373	54.65	6.82525	1.16562
CT1046 n	1.18	1	100.08	1	0.0116	1	742	80.62	9.20367	1		1.34	1.13559	90.61	0.905376	0.0146	1.25862	884	81.28	10.876	1.1817		1.33	1.12712	139.01	1.38899	0.0095	0.818966	759	106.53	7.12475	0.774121
CT1050 n	1.37	1	1729.39	1	0.0008	1	48	83.08	0.577756	1		1.4	1.0219	676.68	0.391282	0.0021	2.625	125	84.76	1.47475	2.55255		1.33	0.970803	713.46	0.41255	0.0019	2.375	118	84.35	1.39893	2.42132
mean	1.99857	1	761.891	1	0.00932857	1			6.57598	1		2.02357	1.10704	500.518	0.944041	0.00891429	1.57751			6.04015	1.70718		1.83071	1.03213	664.381	1.28625	0.00796429	1.23564			7.4438	1.2178
sem	0.263818	0	163.349	0	0.00312564	0			3.35459	0		0.312963	0.129118	95.8414	0.13411	0.0026089	0.32673			2.51199	0.491589		0.193122	0.134985	135.354	0.312456	0.00329801	0.219484			4.86054	0.187625

## Sheet: Figure 3A
with WO
									10 pM Xt3a								100 pM Xt3a								Woearly								Wolate
	To		Tc						To	rel	Tc	rel	Po	rel	n		To	rel	Tc	rel	Po	rel	n		To	rel	Tc	rel	Po	rel	n		To	rel	Tc	rel	Po	rel	n
					Po		n			To		Tc		Po				To		Tc		Po				To		Tc		Po				To		Tc		Po
CT1139 p	1.19	1	125.22	1	0.0094	1	624		0.98	0.823529	105.75	0.844514	0.0092	0.978723	703		1.33	1.11765	39.39	0.314566	0.0327	3.47872	2622		1.25	1.05042	61.96	0.494809	0.0197	2.09574	1373		1.19	1	40.01	0.319518	0.0289	3.07447	2001
CT1140 p	0.85	1	28.78	1	0.0288	1	1738		0.85	1	40.14	1.39472	0.0208	0.722222	1896		0.73	0.858824	391.05	13.5876	0.0019	0.0659722	198		0.7	0.823529	278.61	9.68068	0.0025	0.0868056	279		0.9	1.05882	103.94	3.61154	0.0086	0.298611	798
CT1141 p	0.8	1	470.36	1	0.0017	1	174		0.85	1.0625	342.14	0.7274	0.0025	1.47059	238		0.89	1.1125	247.96	0.527171	0.0036	2.11765	331		0.72	0.9	1136.35	2.41592	0.0006	0.352941	71		1.59	1.9875	121.22	0.257717	0.0129	7.58824	688
CT1142p	0.9	1	17.8	1	0.0481	1	4712		1.48	1.64444	16.85	0.946629	0.0809	1.68191	3927		0.98	1.08889	27.4	1.53933	0.0346	0.719335	2792		1.55	1.72222	10.58	0.594382	0.1282	2.66528	6604		1.15	1.27778	14.89	0.836517	0.0717	1.49064	5116
CT1014 p
CT1139n	0.9	1	308.37	1	0.0029	1	264		1.44	1.6	90.99	0.295068	0.0156	5.37931	957		1.12	1.24444	91.05	0.295262	0.0122	4.2069	782		1.25	1.38889	26.42	0.0856763	0.0451	15.5517	2800		1.74	1.93333	43.08	0.139702	0.0388	13.3793	1809
CT1140 n	0.74	1	90.01	1	0.0081	1	1475		1.12	1.51351	24.69	0.274303	0.0433	5.34568	2810		3.06	4.13514	11.84	0.131541	0.2054	25.358	5539		4.05	5.47297	10.05	0.111654	0.2872	35.4568	5405		5.18	7	8.8	0.0977669	0.3705	45.7407	5686
CT1141 n	1.11	1	727.83	1	0.0015	1	102		0.54	0.486486	835.72	1.14824	0.0006	0.4	93		0.75	0.675676	524.17	0.720182	0.0014	0.933333	149		0.87	0.783784	993.46	1.36496	0.0009	0.6	109		0.73	0.657658	660.9	0.908042	0.0011	0.733333	163
CT1142n	1.27	1	27.74	1	0.0437	1	2659		1.39	1.09449	25.6	0.922855	0.0517	1.18307	2940		2.81	2.2126	12.11	0.436554	0.1885	4.3135	4214		2.24	1.76378	8.53	0.307498	0.2076	4.75057	7001		1.53	1.20472	15.48	0.558039	0.0898	2.05492	4935
mean	0.97		224.514		0.018025		1468.5		1.08125	1.15312	185.235	0.819215	0.028075	2.14519	1695.5		1.45875	1.55571	168.121	2.19402	0.0600375	5.14918	2078.38		1.57875	1.7382	315.745	1.88195	0.086475	7.69498	2955.25		1.75125	2.01498	126.04	0.841105	0.0777875	9.29503	2649.5
sem	0.0686607		91.4674		0.00684139		562.477		0.119125	0.143869	100.322	0.136746	0.00995902	0.716256	500.597		0.33024	0.401964	69.9387	1.63484	0.0302723	2.94352	723.753		0.39581	0.550886	167.073	1.14793	0.0388732	4.35048	1050.45		0.504895	0.730027	77.8269	0.41007	0.0432291	5.43492	791.841
with WO
									1 nM Xt3a								10 nM Xt3a								Wo early								Wo late
	To	rel	Tc	rel	Po	rel	n		To	rel	Tc	rel	Po	rel	n		To	rel	Tc	rel	Po	rel	n		To	rel	Tc	rel	Po	rel	n		To	rel	Tc	rel	Po	rel	n
		To		Tc		Po				To		Tc		Po				To		Tc		Po				To		Tc		Po				To		Tc		Po
CT1130 p	0.89	1	264.75	1	0.0033	1	305		1.33	1.49438	74.02	0.279585	0.0177	5.36364	1291		1.04	1.16854	226.09	0.853975	0.0046	1.39394	382		1.15	1.29213	90.34	0.341228	0.0126	3.81818	873		1.09	1.22472	215.03	0.8122	0.0051	1.54545	375
CT1131 p	0.89	1	25.19	1	0.034	1	5588		0.92	1.03371	22.17	0.880111	0.0397	1.16765	3306		1.97	2.21348	22.14	0.87892	0.0819	2.40882	3478		1.08	1.21348	28.41	1.12783	0.0366	1.07647	2579		0.96	1.07865	26.14	1.03771	0.0354	1.04118	3148
CT1132 p	0.51	1	90.36	1	0.0056	1	866		0.67	1.31373	200.5	2.2189	0.0034	0.607143	386		1.21	2.37255	79.47	0.879482	0.015	2.67857	1122		0.76	1.4902	160.24	1.77335	0.0047	0.839286	730		0.85	1.66667	81.03	0.896746	0.0104	1.85714	1179
CT1133 p	0.79	1	23.67	1	0.0324	1	4576		0.67	0.848101	19.29	0.814956	0.0336	1.03704	4171		0.75	0.949367	62.88	2.65653	0.0118	0.364198	1325		0.77	0.974684	135.83	5.73849	0.0056		665		0.99	1.25316	13	0.549218	0.0709	2.18827	4882
																																0.17284
CT1130 n	0.98	1	323	1	0.003	1	257		1.45	1.47959	101.94	0.315604	0.014	4.66667	730		1.81	1.84694	51.62	0.159814	0.0339	11.3	1352		1.77	1.80612	111.83	0.346223	0.0156	5.2	689		2.27	2.31633	29.17	0.0903096	0.0722	24.0667	2732
CT1131 n	0.81	1	56.58	1	0.0141	1	1907		1.89	2.33333	39.49	0.69795	0.0456	3.23404	1949		5.08	6.2716	13.43	0.237363	0.2746	19.4752	4495		1.01	1.24691	43.2	0.763521	0.0229	1.62411	1720		1.21	1.49383	26.3	0.464829	0.0439	3.11348	3771
CT1132 n	1.05	1	298.83	1	0.0035	1	254		1.53	1.45714	175.42	0.587023	0.0086	2.45714	439		1.23	1.17143	61.6	0.206137	0.0195	5.57143	1236		1.83	1.74286	110.58	0.370043	0.0163	4.65714	796		2.23	2.12381	94.05	0.314727	0.0232	6.62857	761
CT1133 p	1.02	1	18.34	1	0.0527	1	5909		0.93	0.911765	25.48	1.38931	0.0354	0.671727	3130		0.96	0.941176	10.86	0.592148	0.0809	1.5351	6262		0.57	0.558824	208.02	11.3424	0.0027		343	0.0512334	0.68	0.666667	7.24	0.394766	0.0861	1.63378	9932
mean	0.8675		137.59		0.018575				1.17375	1.35897	82.2888	0.89793	0.02475	2.40063			1.75625	2.11689	66.0113	0.808046	0.065275	5.59091			1.1175	1.29065	111.056	2.72539	0.014625	2.8692			1.285	1.47798	61.495	0.570064	0.0434	5.25932	3347.5
sem	0.0608496		47.2777		0.00666161				0.156524	0.166944	25.2643	0.225663	0.00556115	0.657341			0.496969	0.626041	24.5582	0.286104	0.0317597	2.33512			0.163431	0.143508	20.8308	1.38572	0.00396727	0.783467			0.217732	0.193102	24.5835	0.113519	0.0107214	2.75788	1090.02
with WO
									100 nM Xt3a								1 microM Xt3a								Woearly								Wolate
	To	rel	Tc	rel	Po	rel	n		To	rel	Tc	rel	Po	rel	n		To	rel	Tc	rel	Po	rel	n		To	rel	Tc	rel	Po	rel	n		To	rel	Tc	rel	Po	rel	n
		To		To		To				To		Tc		Po				To		Tc		Po				To		Tc		Po				To		Tc		Po
CT1143 p	0.9	1	54.14	1	0.0163	1	1370		0.82	0.911111	53.84	0.994459	0.015	0.920245	1403		0.89	0.988889	28.81	0.532139	0.0301	1.84663	2770		0.87	0.966667	36.23	0.669191	0.0234	1.43558	2167		0.74	0.822222	75.88	1.40155	0.0097	0.595092	1062
CT1144 p	0.78	1	102.52	1	0.0076	1	785		1.27	1.62821	47.05	0.458935	0.0263	3.46053	1774		1.48	1.89744	43.73	0.426551	0.0326	4.28947	1861		2.01	2.57692	30.98	0.302185	0.0608	8	2348		0.87	1.11538	84.06	0.819938	0.0103	1.35526	983
CT1145 p	1.17	1	19.63	1	0.0563	1	3835		0.83	0.709402	138.99	7.08049	0.0059	0.104796	559		1.47	1.25641	45.26	2.30565	0.0315	0.559503	1759		0.81	0.692308	44.74	2.27916	0.0177	0.314387	1813		0.87	0.74359	33.75	1.71931	0.0251	0.445826	2496
CT1146 p	0.89	1	139.51	1	0.0063	1	617		1.32	1.48315	94.96	0.680668	0.0137	2.1746	796		0.95	1.06742	237.61	1.70318	0.004	0.634921	332		1.16	1.30337	86.2	0.617877	0.0132	2.09524	877		1.03	1.1573	69.63	0.499104	0.0146	2.31746	1184
CT1143 n	2.1	1	46.53	1	0.0432	1	1678		1.2	0.571429	40.18	0.863529	0.0289	0.668981	1820		1.4	0.666667	24.23	0.520739	0.0545	1.26157	2930		3.07	1.4619	17.33	0.372448	0.1505	3.4838	3818		1.39	0.661905	21.42	0.460348	0.0609	1.40972	3442
CT1144 n	1.08	1	267.91	1	0.004	1	285		1.87	1.73148	39.42	0.147139	0.0452	11.3	1879		1.2	1.11111	45.77	0.170841	0.0255	6.375	1685		2.46	2.27778	3.24	0.0120936	0.4319		14417		1.54	1.42593	61.11	0.228099	0.0246	6.15	1526
CT1145 n	1.16	1	44.27	1	0.0255	1	1788		5.56	4.7931	10.42	0.235374	0.3479	13.6431	4744		2.31	1.99138	26.69	0.602891	0.0797	3.12549	2696		1.26	1.08621	51.11	1.15451	0.0241	0.945098	1649		1.12	0.965517	52.29	1.18116	0.021	0.823529	1498
CT1146 n	1.02	1	138.63	1	0.0073	1	555		0.89	0.872549	86.93	0.627065	0.0102	1.39726	886		0.85	0.833333	81.4	0.587174	0.0103	1.41096	927		1.05	1.02941	54.69	0.394503	0.0189	2.58904	1568		1	0.980392	80.48	0.580538	0.0123	1.68493	1256
mean	1.1375	1	101.642	1	0.0208125	1	1364.12		1.72	1.58755	63.9738	1.38596	0.0616375	4.20869			1.31875	1.22658	66.6875	0.856146	0.033525	2.43794			1.58625	1.42432	40.565	0.725246	0.0925625	2.69473			1.07	0.98403	59.8275	0.861256	0.0223125	1.84773
sem	0.145807	0	28.5855	0	0.00688338	0	403.029		0.562075	0.483316	14.3556	0.819899	0.0411362	1.85204			0.168591	0.168987	25.2459	0.261407	0.0085192	0.719237			0.293859	0.234844	8.91866	0.251248	0.0511153	0.969189			0.0964735	0.087695	7.99681	0.184381	0.00592638	0.651571

## Sheet: Figure 3B
with WO
	1 micoM Ca								1nM Xt3a								10nM Xt3a								Woearly								Wolate
	To	rel	Tc	rel	Po	rel	n		To	rel	Tc	rel	Po	rel	n		To	rel	Tc	rel	Po	rel	n		To	rel	Tc	rel	Po	rel	n		To	rel	Tc	rel	Po	rel	n
		To		Tc		Po				To		Tc		Po				To		Tc		Po				To		Tc		Po				To		Tc		Po
CT1124p	1.51	1	54.45	1	0.027	1	1287		1.7	1.12583	98.05	1.80073	0.0171	0.633333	837		1.59	1.05298	154.62	2.83967	0.0102	0.377778	513		1.81	1.19868	69.95	1.28466	0.0253	0.937037	1294		5.39	3.56954	10.97	0.201469	0.3292	12.1926	6233
CT1125p	1.87	1	828.13	1	0.0023	1	130		1.09	0.582888	614.95	0.742577	0.0018	0.782609	166		1.75	0.935829	391.04	0.472196	0.0045	1.95652	291		0.83	0.44385	797.99	0.963605	0.001	0.434783	134		0.81	0.433155	443.98	0.536124	0.0018	0.782609	344
CT1126p	2.68	1	107.17	1	0.0244	1	772		0.49	0.182836	1931.21	18.0201	0.0003	0.0122951	44		0.86	0.320896	1895.76	17.6893	0.0005	0.0204918	45		0.96	0.358209	251.65	2.34814	0.0038	0.155738	310		2.86	1.06716	100.5	0.937762	0.0276	1.13115	764
CT1129p	2.04	1	202.9	1	0.01	1	405		5.04	2.47059	542.7	2.67472	0.0092	0.92	160		1.78	0.872549	781.83	3.85328	0.0023	0.23	93		1.17	0.573529	497.47	2.4518	0.0023	0.23	157		1.26	0.617647	986.54	4.8622	0.0013	0.13	83
CT1124n	1.57	1	50.27	1	0.0303	1	1596		1.59	1.01274	56.94	1.13268	0.0272	0.89769	1208		2.22	1.41401	160.67	3.19614	0.0136	0.448845	485		2.88	1.83439	63.59	1.26497	0.0434	1.43234	1203		1.52	0.968153	58.82	1.17008	0.0252	0.831683	2365
CT1125p	3.8	1	454.92	1	0.0083	1	167		2.44	0.642105	865.91	1.90343	0.0028	0.337349	154		4.26	1.12105	459.65	1.0104	0.0092	1.10843	234		3.27	0.860526	984.69	2.16453	0.0033	0.39759	116		5.28	1.38947	669.16	1.47094	0.0078	0.939759	187
CT1126n	1.55	1	115.29	1	0.0133	1	1074		2.38	1.53548	136.96	1.18796	0.0171	1.28571	682		2.79	1.8	95.71	0.830167	0.0283	2.12782	1122		2.06	1.32903	78.82	0.683667	0.0255	1.91729	858		1.54	0.993548	119.41	1.03574	0.0127	0.954887	623
mean	2.14571	1	259.019	1	0.0165143	1			2.10429	1.07892	606.674	3.92317	0.0107857	0.69557			2.17857	1.0739	562.754	4.27016	0.0098	0.895698			1.85429	0.942603	392.023	1.59448	0.0149429	0.786398			2.66571	1.29124	341.34	1.45919	0.0579429	2.42324
SD	0.836637	0	287.099	0	0.0106807	0			1.46457	0.751841	659.204	6.24833	0.0100511	0.417558			1.09053	0.460467	633.955	6.05985	0.00938119	0.853013			0.950243	0.539045	377.841	0.714155	0.0165454	0.670942			1.92759	1.05147	372.045	1.5572	0.120066	4.31953
sem	0.316219	0	108.513	0	0.00403694	0			0.553555	0.284169	249.156	2.36164	0.00379896	0.157822			0.41218	0.17404	239.612	2.29041	0.00354576	0.322409			0.359158	0.20374	142.81	0.269925	0.00625356	0.253592			0.72856	0.397418	140.62	0.588568	0.0453806	1.63263
with WO
	1 micoM Ca								100nM Xt3a								1 microM Xt3a								Woearly								Wolate
	To	rel	Tc	rel	Po	rel	n		To	rel	Tc	rel	Po	rel	n		To	rel	Tc	rel	Po	rel	n		To	rel	Tc	rel	Po	rel	n		To	rel	Tc	rel	Po	rel	n
		To		Tc		Po				To		Tc		Po				To		Tc		Po				To		Tc		Po				To		Tc		Po
CT1134 p	2.35	1	17.59	1	0.1179	1	3993		2.68	1.14043	17.37	0.987493	0.1338	1.13486	4182		3.79	1.61277	3.97	0.225696	0.4885	4.14334	11446		6.46	2.74894	7.97	0.453098	0.4477	3.79729	6121		94.78	40.3319	29.06	1.65208	0.7653	6.49109	655
CT1135 p	3.39	1	291.6	1	0.0115	1	278		3.1	0.914454	561.94	1.92709	0.0055	0.478261	145		1.59	0.469027	1454.59	4.98831	0.0011		41		0.33	0.0973451	1979.97	6.79002	0.0002		42		0.3	0.0884956	1110.64	3.80878	0.0003	0.026087	80
CT1136 p	1.65	1	1029.92	1	0.0016	1	74		1.14	0.690909	949.62	0.922033	0.0012	0.75	87		1.82	1.10303	1757.33	1.70628	0.001	0.625	48		2.24	1.35758	1211.2	1.17601	0.0018	1.125	73		2.37	1.43636	727.27	0.706142	0.0032	2	113
CT1137p	0.68	1	1527.73	1	0.0004	1	53		1.55	2.27941	961.96	0.629666	0.0016	4	89		0.54	0.794118	642.36	0.420467	0.0008	2	126		2.07	3.04412	687.48	0.450001	0.003	7.5	136		0.87	1.27941	2491.84	1.63107	0.0003	0.75	35
CT1138p	3.51	1	1178.2	1	0.003	1	51		0.65	0.185185	153.42	0.130216	0.0042	1.4	575		1.8	0.512821	655.97	0.556756	0.0027	0.9	89		0.51	0.145299	20.62	0.0175013	0.0241	8.03333	4071		0.49	0.139601	75.52	0.0640978	0.0064	2.13333	1115
CT1134 n	0.67	1	19.99	1	0.0324	1	3620		0.69	1.02985	26.9	1.34567	0.025	0.771605	2768		0.68	1.01493	13.58	0.67934	0.0477	1.47222	7064		1.05	1.56716	6.22	0.311156	0.1443	4.4537	13583		3.21	4.79104	1.53	0.0765383	0.6774	20.9074	12227
CT1135 n	2.74	1	233.16	1	0.0116	1	347		2.24	0.817518	476.39	2.04319	0.0047	0.405172	173		7.88	2.87591	13.25	0.0568279	0.3731	32.1638	3328		8.15	2.97445	12.13	0.0520244	0.4019	34.6466	4224		7.33	2.67518	11.14	0.0477783	0.3968	34.2069	4298
CT1136 n	2.56	1	954.91	1	0.0027	1	98		3.51	1.37109	739.36	0.774272	0.0047	1.74074	108		2.53	0.988281	942.77	0.987287	0.0027	1	89		2.69	1.05078	518.97	0.543475	0.0052	1.92593	157		4.32	1.6875	335.11	0.350934	0.0127	4.7037	253
CT1137 n	1.65	1	1245.62	1	0.0013	1	17		1.21	0.733333	1010.36	0.81113	0.0012	0.923077	80		2.18	1.32121	935.92	0.751369	0.0023	1.76923	89		2.13	1.29091	1021.71	0.820242	0.0021	1.61538	82		1.36	0.824242	1509.13	1.21155	0.0009	0.692308	73
CT1138n	2.96	1	1401.44	1	0.0021	1	61		4.61	1.55743	504.22	0.359787	0.0091	4.33333	167		2.09	0.706081	765.65	0.546331	0.0027	1.28571	108		1.55	0.523649	723.05	0.515934	0.0021	1	111		2.41	0.814189	385.61	0.275153	0.0062	2.95238	216
mean	2.216	1	790.016	1	0.01845	1			2.138	1.07196	540.154	0.993055	0.0191	1.5937			2.49	1.13982	718.539	1.09187	0.09226	5.03992			2.718	1.48002	618.932	1.11295	0.10324	7.12191			11.744	5.40679	667.685	0.982412	0.18695	7.48632
sem	0.323303	0	185.866	0	0.0114688	0			0.418151	0.180288	120.115	0.196162	0.0129356	0.447955			0.66511	0.222642	189.6	0.455986	0.057254	3.40796			0.811229	0.351827	207.253	0.639817	0.0554602	3.55026			9.25028	3.90492	259.461	0.371526	0.0973398	3.54236

## Sheet: Figure 3C
4856			sec		mean Tc	mean To	mean Po		rel Tc	rel To	rel Po
control	35	120	85				0.0750403				1		10 nM	washout		100 nM	washout
100nm D1	125	190	65				0.312312				4.16192	*	2.6	0.55	1	4.16192	1.36128
washout	250	310	60				0.102151				1.36128				1	2.33566	0.179832
100 nM D1	335	390	55				0.175269				2.33566	*			1	5.18962	0.535543
500 nM D1	425	510	85				0.035				0.466416				1	1.78718	1.10336
washout	525	660	135				0.0134946				0.179832
															mean	3.3686	0.795003	mean
															sem	0.791272	0.26794	sem
4859
control	60	115	55		11.0305	0.670046	0.0581238		1	1	1
100 nMD1	180	240	60		1.70975	0.710349	0.30164		0.155003	1.06015	5.18962	*
washout	280	360	80		25.6194	0.605147	0.0311278		2.32261	0.903143	0.535543
100 nM D1	450	490	40		8.2448	0.636828	0.0921873		0.321819	1.05235	2.96157
4861
control	370	420	50		11.2339	0.649563	0.0545947		1	1	1
100nm D1	424	460	36		6.92804	0.74539	0.0975704		0.616707	1.14753	1.78718	*
washout	600	660	60		9.74896	0.599991	0.0602376		0.867815	0.923684	1.10336

## Sheet: Figure 4D
	Control Leak	Leak Xt3a	Leak D1-Xt3a	Leak Iptx	Leak D2-Xt3a
	81	21.9	57.4	19.4	53.6
	83.7	20.6	57.9	17.9	60.6
	87	24.9	61	33.5	58.1
	69.6	22.9	50.1	46.4	50.5
	68.9	23.5	35	44.7	60
	84.7	22.7	35.5	44.3	68.3
	86.1	27.4	33.1	51.6	76.8
	84.4	27.5	35.4	48.5	74.6
	86.2	25.7	35.4	70.6	74
	89.2	30.9	22.5	71.5	67.6
		32.9
		22.4
		13.3
Mean	82.08	24.3538	42.33	44.84	64.41
S.D.	7.09879	4.90639	13.1374	18.0669	9.1818
S.E.M.	2.24484	1.36079	4.15441	5.71326	2.90354
n	10	13	10	10	10

## Sheet: Supp Fig 5B
a7 nAChR		a3 nAChR		NaV1.2		Cav1		Cav2.2		NaV1.7
99.1155		102.763		91.9349		100.265		99.2207		99.4493
100.788		100.13		100.571		98.0302		92.2928		100.583
96.222		100.441		88.9832		95.1795		79.9392		102.164

## Sheet: Supp Fig 11
D2
experiment # 4837			sec		mean Tc	mean To	mean Po		rel Tc	rel To	rel Po
control	210	300	90		42.3267	0.624557	0.0161193		1	1	1
10nm D2	300	390	90		28.7377	0.682482	0.0328915		0.67895	1.09275	2.04051
washout	750	870	120		40.2313	0.682489	0.0186687		0.950494	1.09276	1.15816
experiment # 4838			sec		mean Tc	mean To	mean Po		rel Tc	rel To	rel Po
control	73	180	107		16.922	0.60075	0.0420055		1	1	1
10nm D2	270	390	120		3.94569	0.871718	0.182492		0.287838	0.697689	2.12985	norm to early washout
washout	550	660	110		13.708	1.24944	0.0856832		0.810074	2.0798	2.03981
10nm D2	690	840	150		53.1295	0.702652	0.0128244		0.958209	1.25049	1.14241
experiment # 4839			sec		mean Tc	mean To	mean Po		rel Tc	rel To	rel Po
control	150	240	90		31.4919	0.584573	0.0258839		1	1	1
10nm D2	500	600	100		16.7809	0.496632	0.0296217		0.532865	0.849563	1.14441
washout	780	870	90		74.7274	0.434408	0.00765051		2.37291	0.743119	0.295571
10nm Xt3a	1040	1180	140		93.9909	0.45241	0.00599109		1.25778	1.04144	0.783097
experiment # 4840			sec		mean Tc	mean To	mean Po		rel Tc	rel To	rel Po
control	100	240	140		92.3965	0.504061	0.00856226		1	1	1
10nM D2	360	450	90		127.059	0.377246	0.0035405		1.37515	0.748414	0.413501
washout	615	680	65		126.913	0.424415	0.00360796		1.37357	0.841992	0.42138
10nM Xt3a	976	1060	84		29.4037	0.525983	0.0187102		0.231684	1.23931	5.18581
experiment # 4842			sec		mean Tc	mean To	mean Po		rel Tc	rel To	rel Po
control	50	77	27				0.113333				1
50nM D2	85	140	55				0.0822222				0.72549
100nM D2	160	205	45				0.120333				1.06176
150nM D2	225	300	75				0.095				0.838235
200nM D2	320	395	75				0.107667				0.95
experiment # 4843			sec		mean Tc	mean To	mean Po		rel Tc	rel To	rel Po
control	6	45	39				0.149074				1
50nM D2	75	115	40				0.144074				0.96646
100nM D2	140	190	50				0.0408333				0.273913
150nM D2	205	260	55				0.188519				1.2646
200nM D2	275	332	57				0.0851852				0.571429
10nM Xt3a	400	460	60				0.167222				1.12174
experiment # 4844			sec		mean Tc	mean To	mean Po		rel Tc	rel To	rel Po
control	60	120	60		6.93795	0.809834	0.110278		1	1	1
50nM D2	120	190	70		5.89211	0.847833	0.126025		0.849258	1.04692	1.14279
100nM D2	210	270	60		6.3578	0.688912	0.0980096		0.91638	0.850682	0.88875
150nM D2	290	360	70		4.15428	0.88272	0.175204		0.598776	1.09	1.58875
200nM D2	450	540	90		7.77295	0.674546	0.0826743		1.12035	0.832944	0.74969
WASH	620	650	30		5.25096	1.02307	0.163064		0.756846	1.2633	1.47866
													D2	10 nM		50 nM	100 nM	150 nM	200 nM
														2.04051	1	0.72549	1.06176	0.838235	0.95
														2.12985	1	0.96646	0.273913	1.2646	0.571429
														1.14241	1	1.14279	0.88875	1.58875	0.74969
														1.14441	1
														0.413501	1
													mean	1.37413	1	0.944913	0.741476	1.23053	0.75704
													sem	0.319722	1	0.120945	0.239057	0.217323	0.109346
													t-test	0.30689	1	0.693442	0.392559	0.399966	0.156381
D1
experiment # 4856			sec		mean Tc	mean To	mean Po		rel Tc	rel To	rel Po
control	35	120	85				0.0750403				1
100nm D1	125	190	65				0.312312				4.16192	*
washout	250	310	60				0.102151				1.36128
100 nM D1	335	390	55				0.175269				2.33566	*
500 nM D1	425	510	85				0.035				0.466416
washout	525	660	135				0.0134946				0.179832
experiment # 4857
control	30	110	80		10.3295	0.981431	0.0867151		1	1	1
10nm D1	200	250	50		7.31731	1.0838	0.152145		0.708393	1.1043	1.75453
100nm D1	260	310	50		15.3585	0.608987	0.0439287		1.48686	0.0589563	1.05082
washout	310	390	80		14.2333	0.598049	0.0421067		1.37794	0.609365	0.485575
experiment # 4859
control	60	115	55		11.0305	0.670046	0.0581238		1	1	1
100 nMD1	180	240	60		1.70975	0.710349	0.30164		0.155003	1.06015	5.18962	*
washout	280	360	80		25.6194	0.605147	0.0311278		2.32261	0.903143	0.535543
100 nM D1	450	490	40		8.2448	0.636828	0.0921873		0.321819	1.05235	2.96157
experiment # 4860
control	40	115	75		198.042	0.794332	0.00409598		1	1	1
10nm D1	130	210	80		90.0175	0.894624	0.0107198		0.454536	1.12626	2.61715
washout	315	340	25		135.797	0.309783	0.00227603		0.685694	0.389991	0.555676
10nm D1	375	420	45		258.549	0.912791	0.00371422		1.90395	2.94655	1.63188
100 nM D1	510	600	90		98.9942	0.580286	0.00590145		0.728989	1.87321	2.59287
washout	600	680	80		115.279	0.541614	0.00471557		0.848907	1.74837	2.07184
experiment # 4861
control	370	420	50		11.2339	0.649563	0.0545947		1	1	1
100nm D1	424	460	36		6.92804	0.74539	0.0975704		0.616707	1.14753	1.78718	*
washout	600	660	60		9.74896	0.599991	0.0602376		0.867815	0.923684	1.10336
experiment # 4862
control	9	120	111		9.89109	1.18214	0.114888		1	1	1
10 nM D1	125	143	18		6.59591	2.59352	0.29399		0.666854	2.19393	2.55893
10nM D2	250	305	55		52.5651	0.740715	0.01383		1.73389	0.581043	0.32883
washout	380	455	75		115.592	0.691405	0.00853939		3.81288	0.542362	0.203038
10nM D1	480	530	50		28.4865	1.53672	0.103158		0.939644	1.20546	2.45274
experiment # 4865
control	8	60	52		44.4743	0.702413	0.016728		1	1	1
10 nM D1	60	110	50		17.0619	0.563011	0.0320831		0.383634	0.801538	1.91793
100 nM D1	140	190	50		12.3915	0.828669	0.0649878		0.278622	1.17975	3.88498
10 nM D2	198	244	46		13.568	0.908613	0.0645146		0.305076	1.29356	3.85669
washout	415	478	63		18.9533	0.602542	0.0502812		0.426163	0.857817	3.00581
100 nM D1	520	550	30		25.8017	0.62741	0.0281337		0.580148	0.893221	1.68183
													10 nM		100 nM
													1.75453	1	4.16192
													2.61715	1	2.33566
													1.63188	1	1.05082
													2.55893	1	5.18962
													2.45274	1	2.96157
													1.91793	1	2.59287
														1	1.78718
												mean	2.15553	1	3.88498
												sem	0.178476	1	1.68183
												t-test	0.00130993
														mean	2.84961
														sem	0.446289
														t-test	0.00323368
IpTxA
experiment # 4852			sec		mean Tc	mean To	mean Po		rel Tc	rel To	rel Po
control	10	130	120		2.89797	1.97941	0.409762		1	1	1
1nM IptX	140	250	110		9.85781	1.1862	0.137761		0.055444	1.10947	0.77966	normalised to control+washout			*
5nM IptX	260	380	120		143.291	0.489596	0.007602		0.463765	1.26688	4.01644	normalised to washout			*
washout	440	570	130		308.974	0.386459	0.001893
experiment # 4854
control	222	282	60		31.3836	0.543718	0.018959		1	1	1
1nM IptX	290	370	80		9.1979	0.58132	0.059498		0.29308	1.06916	3.13827	*
5 nM Iptx	400	499	99		31.1453	0.485084	0.017479		0.992407	0.892161	0.921939	*
experiment # 4855
control	120	145			80.0962	0.627742	0.007776		1	1	1
100pM IptX	165	300			82.7046	0.564943	0.009097		1.03257	0.899961	1.16987	*
washout	450	540			227.519	0.582399	0.002838		2.84057	0.927769	0.36492
100pM IptX	610	660			90.6268	0.48115	0.004867		0.398327	0.826152	1.71497	normalised to washout		*
1nM Iptx	805	935			198.982	0.440521	0.004425		0.874572	0.756391	1.55941	*
												1	0.77966	L3	combined average 100pM, 1nM and 5nM
												1	4.01644	L4
												1	3.13827	L9
												1	0.921939	L10
												1	1.16987	L14
												1	1.71497	L16
												1	1.55941	L17
													1.90008	mean
													0.460531	sem
													0.0372	t-test
